# Supplementary material for: Determinants of Attitude toward the Public Health Spending and Its Relationship with Voting Behavior in the 2012 South Korean Presidential Election
Source: PLoS One. 2016 Oct 6;11(10):e0163763. doi: 10.1371/journal.pone.0163763 (PMC5053430; doi:10.1371/journal.pone.0163763)
Supplement: S1 File — (XLSX) [file pone.0163763.s001.xlsx]

## Sheet: data_2
ID	AGE	AREA1	AREA3	Q1	Q2_1	Q2_2	Q2_3	Q2_4	Q3_1	Q3_2	Q3_3	Q3_4	Q3_5	Q3_6	Q3_7	Q3_8	Q3_1_1	Q3_1_2	Q3_1_3	Q3_1_4	Q3_1_5	Q3_1_6	Q3_1_7	Q3_1_8	qq3_1_1	qq3_1_2	qq3_1_3	qq3_1_4	qq3_1_5	qq3_1_6	qq3_1_7	qq3_1_8	Q4	Q5	Q6	Q6_1	Q6_1Other	Q6_2	Q6_3	Q6_4	Q6_5_1	Q6_5_2	Q6_5_3	Q6_5_4	Q6_5_5	Q6_5_6	Q7	Q7_1	Q7_1Other
374	39	1	1	5	2	2	2	2	4	4	4	4	1	4	1	4	7	#NULL!	#NULL!	#NULL!	#NULL!	#NULL!	#NULL!	#NULL!	0	0	0	0	0	0	1	0	3	2	1	2		2	#NULL!	#NULL!	#NULL!	#NULL!	#NULL!	#NULL!	#NULL!	#NULL!	3	2
375	28	1	1	4	2	2	3	2	4	4	4	4	4	4	4	4	9	#NULL!	#NULL!	#NULL!	#NULL!	#NULL!	#NULL!	#NULL!	0	0	0	0	0	0	0	0	3	4	4	#NULL!		#NULL!	2	5	5	8	7	8	7	8	1	#NULL!
378	39	1	1	2	2	2	2	4	4	4	2	4	2	4	1	4	9	#NULL!	#NULL!	#NULL!	#NULL!	#NULL!	#NULL!	#NULL!	0	0	0	0	0	0	0	0	2	4	4	#NULL!		#NULL!	2	4	7	8	8	7	8	7	1	#NULL!
389	36	1	1	2	1	1	1	3	2	5	5	4	4	4	3	1	9	#NULL!	#NULL!	#NULL!	#NULL!	#NULL!	#NULL!	#NULL!	0	0	0	0	0	0	0	0	2	1	4	#NULL!		#NULL!	2	6	10	10	0	9	10	10	2	4
720	29	2	1	2	2	3	3	3	4	4	4	4	1	4	1	4	5	7	#NULL!	#NULL!	#NULL!	#NULL!	#NULL!	#NULL!	0	0	0	0	1	0	1	0	2	4	4	#NULL!		#NULL!	2	1	1	1	5	9	9	9	1	#NULL!
1101	32	13	2	8	1	1	1	4	4	4	4	1	2	4	2	2	4	#NULL!	#NULL!	#NULL!	#NULL!	#NULL!	#NULL!	#NULL!	0	0	0	1	0	0	0	0	3	4	1	8	몸이 아파서	2	#NULL!	#NULL!	#NULL!	#NULL!	#NULL!	#NULL!	#NULL!	#NULL!	3	2
1140	35	13	3	5	5	3	1	3	5	5	5	4	5	4	4	1	8	#NULL!	#NULL!	#NULL!	#NULL!	#NULL!	#NULL!	#NULL!	0	0	0	0	0	0	0	1	2	3	4	#NULL!		#NULL!	2	4	0	10	5	10	10	10	2	3
269	20	8	2	6	2	3	3	3	4	4	4	4	4	2	2	4	3	5	#NULL!	#NULL!	#NULL!	#NULL!	#NULL!	#NULL!	0	0	1	0	1	0	0	0	2	4	4	#NULL!		#NULL!	2	4	0	7	7	8	8	8	2	3
270	24	8	2	9	2	4	2	2	4	4	4	4	4	4	1	4	3	4	7	#NULL!	#NULL!	#NULL!	#NULL!	#NULL!	0	0	1	1	0	0	1	0	2	4	4	#NULL!		#NULL!	1	6	2	9	6	5	5	5	2	2
410	34	8	2	3	2	1	3	3	4	4	3	4	4	4	4	4	9	#NULL!	#NULL!	#NULL!	#NULL!	#NULL!	#NULL!	#NULL!	0	0	0	0	0	0	0	0	2	4	4	#NULL!		#NULL!	2	1	6	9	9	9	10	10	1	#NULL!
436	36	4	1	7	3	2	2	3	4	1	4	3	3	4	1	1	9	#NULL!	#NULL!	#NULL!	#NULL!	#NULL!	#NULL!	#NULL!	0	0	0	0	0	0	0	0	2	3	4	#NULL!		#NULL!	2	3	7	7	7	7	7	7	1	#NULL!
73	52	1	1	7	2	2	4	3	4	4	2	1	1	4	1	9	3	4	7	#NULL!	#NULL!	#NULL!	#NULL!	#NULL!	0	0	1	1	0	0	1	0	4	3	4	#NULL!		#NULL!	2	2	4	7	7	9	9	9	1	#NULL!
370	51	1	1	4	2	2	3	2	4	4	4	4	2	4	1	4	9	#NULL!	#NULL!	#NULL!	#NULL!	#NULL!	#NULL!	#NULL!	0	0	0	0	0	0	0	0	3	4	4	#NULL!		#NULL!	2	3	5	8	7	6	8	8	1	#NULL!
371	43	1	1	7	2	2	3	2	4	4	4	4	2	4	1	4	9	#NULL!	#NULL!	#NULL!	#NULL!	#NULL!	#NULL!	#NULL!	0	0	0	0	0	0	0	0	3	3	4	#NULL!		#NULL!	1	4	7	8	8	7	7	7	1	#NULL!
381	48	1	1	5	2	2	3	2	4	4	4	4	1	4	1	4	9	#NULL!	#NULL!	#NULL!	#NULL!	#NULL!	#NULL!	#NULL!	0	0	0	0	0	0	0	0	3	4	4	#NULL!		#NULL!	1	3	7	8	7	7	7	7	1	#NULL!
392	40	1	1	2	2	3	2	3	4	4	4	4	2	4	4	4	9	#NULL!	#NULL!	#NULL!	#NULL!	#NULL!	#NULL!	#NULL!	0	0	0	0	0	0	0	0	2	4	4	#NULL!		#NULL!	2	2	5	8	6	7	8	8	1	#NULL!
705	48	2	1	4	2	2	3	3	3	1	4	1	4	4	3	1	9	#NULL!	#NULL!	#NULL!	#NULL!	#NULL!	#NULL!	#NULL!	0	0	0	0	0	0	0	0	3	3	4	#NULL!		#NULL!	2	2	5	8	8	8	9	9	1	#NULL!
759	52	2	1	7	4	2	3	4	4	4	3	2	3	4	3	3	4	#NULL!	#NULL!	#NULL!	#NULL!	#NULL!	#NULL!	#NULL!	0	0	0	1	0	0	0	0	2	3	4	#NULL!		#NULL!	2	3	5	6	7	7	9	7	1	#NULL!
870	41	15	3	6	4	2	3	2	4	4	4	4	4	4	4	4	9	#NULL!	#NULL!	#NULL!	#NULL!	#NULL!	#NULL!	#NULL!	0	0	0	0	0	0	0	0	2	5	2	8	몸이 아파서	2	#NULL!	#NULL!	#NULL!	#NULL!	#NULL!	#NULL!	#NULL!	#NULL!	3	3
1056	52	13	3	8	1	1	1	3	4	4	4	1	2	1	4	4	4	6	#NULL!	#NULL!	#NULL!	#NULL!	#NULL!	#NULL!	0	0	0	1	0	1	0	0	1	4	4	#NULL!		#NULL!	2	3	10	6	4	5	5	8	1	#NULL!
1139	43	13	3	5	2	1	4	3	1	4	2	4	1	1	1	1	5	6	7	8	#NULL!	#NULL!	#NULL!	#NULL!	0	0	0	0	1	1	1	1	2	4	4	#NULL!		#NULL!	2	2	4	8	5	8	10	10	1	#NULL!
241	45	8	2	3	1	1	3	4	4	4	4	4	1	4	1	9	3	4	5	6	7	8	#NULL!	#NULL!	0	0	1	1	1	1	1	1	2	3	4	#NULL!		#NULL!	2	4	0	5	8	8	9	6	2	3
407	43	8	2	5	1	1	3	2	4	4	4	1	4	4	4	1	4	8	#NULL!	#NULL!	#NULL!	#NULL!	#NULL!	#NULL!	0	0	0	1	0	0	0	1	2	3	4	#NULL!		#NULL!	2	1	9	9	9	9	10	10	1	#NULL!
586	46	8	2	3	3	2	1	3	2	4	2	1	1	9	1	9	9	#NULL!	#NULL!	#NULL!	#NULL!	#NULL!	#NULL!	#NULL!	0	0	0	0	0	0	0	0	2	4	4	#NULL!		#NULL!	2	1	6	9	6	8	10	10	1	#NULL!
599	59	8	3	5	9	4	9	9	4	9	9	9	9	9	9	9	9	#NULL!	#NULL!	#NULL!	#NULL!	#NULL!	#NULL!	#NULL!	0	0	0	0	0	0	0	0	3	4	4	#NULL!		#NULL!	1	1	8	99	99	99	99	99	1	#NULL!
931	40	14	2	7	2	2	2	2	4	4	4	4	2	2	1	4	7	#NULL!	#NULL!	#NULL!	#NULL!	#NULL!	#NULL!	#NULL!	0	0	0	0	0	0	1	0	3	4	4	#NULL!		#NULL!	1	1	6	6	4	8	9	9	1	#NULL!
1314	46	11	3	4	2	2	2	3	4	4	1	4	1	4	1	4	3	5	7	#NULL!	#NULL!	#NULL!	#NULL!	#NULL!	0	0	1	0	1	0	1	0	2	3	4	#NULL!		#NULL!	2	4	1	9	9	9	8	8	2	3
2547	41	8	2	4	3	3	3	3	9	9	1	9	1	9	9	9	9	#NULL!	#NULL!	#NULL!	#NULL!	#NULL!	#NULL!	#NULL!	0	0	0	0	0	0	0	0	3	4	4	#NULL!		#NULL!	2	5	1	7	6	6	7	7	1	#NULL!
88	80	1	1	7	2	1	4	2	4	4	4	4	4	4	4	4	9	#NULL!	#NULL!	#NULL!	#NULL!	#NULL!	#NULL!	#NULL!	0	0	0	0	0	0	0	0	3	5	4	#NULL!		#NULL!	1	1	0	0	0	0	0	0	1	#NULL!
272	63	8	2	4	2	2	3	3	4	4	4	4	4	4	4	4	9	#NULL!	#NULL!	#NULL!	#NULL!	#NULL!	#NULL!	#NULL!	0	0	0	0	0	0	0	0	3	5	4	#NULL!		#NULL!	2	1	6	6	6	6	6	6	1	#NULL!
598	67	8	3	4	2	3	4	3	4	4	4	4	4	4	1	4	7	#NULL!	#NULL!	#NULL!	#NULL!	#NULL!	#NULL!	#NULL!	0	0	0	0	0	0	1	0	3	4	4	#NULL!		#NULL!	1	7	4	8	8	7	3	7	2	2
54	31	1	1	8	2	2	4	4	4	4	4	4	4	4	4	4	9	#NULL!	#NULL!	#NULL!	#NULL!	#NULL!	#NULL!	#NULL!	0	0	0	0	0	0	0	0	4	4	4	#NULL!		#NULL!	2	4	7	4	5	7	8	6	2	3
55	34	1	1	1	3	3	3	3	4	4	4	1	1	1	1	1	4	8	#NULL!	#NULL!	#NULL!	#NULL!	#NULL!	#NULL!	0	0	0	1	0	0	0	1	2	3	4	#NULL!		#NULL!	2	3	8	8	8	8	8	8	1	#NULL!
59	22	1	1	4	2	2	2	3	4	4	2	4	4	4	4	4	9	#NULL!	#NULL!	#NULL!	#NULL!	#NULL!	#NULL!	#NULL!	0	0	0	0	0	0	0	0	3	4	4	#NULL!		#NULL!	2	4	7	8	7	7	8	7	1	#NULL!
60	30	1	1	3	3	3	2	3	4	3	1	4	4	4	3	4	3	7	#NULL!	#NULL!	#NULL!	#NULL!	#NULL!	#NULL!	0	0	1	0	0	0	1	0	3	3	4	#NULL!		#NULL!	2	1	8	8	3	8	10	10	1	#NULL!
62	38	1	1	8	1	1	2	3	4	4	3	4	2	2	2	2	3	7	8	#NULL!	#NULL!	#NULL!	#NULL!	#NULL!	0	0	1	0	0	0	1	1	2	2	4	#NULL!		#NULL!	2	3	1	8	8	8	10	10	2	3
86	37	1	1	5	2	2	3	3	4	4	4	4	5	4	4	4	9	#NULL!	#NULL!	#NULL!	#NULL!	#NULL!	#NULL!	#NULL!	0	0	0	0	0	0	0	0	3	4	4	#NULL!		#NULL!	2	2	2	9	5	6	8	7	1	#NULL!
106	36	1	1	6	3	2	3	2	4	4	2	4	4	4	4	4	9	#NULL!	#NULL!	#NULL!	#NULL!	#NULL!	#NULL!	#NULL!	0	0	0	0	0	0	0	0	2	3	2	1		2	#NULL!	#NULL!	#NULL!	#NULL!	#NULL!	#NULL!	#NULL!	#NULL!	3	2
119	32	1	1	7	2	3	3	2	4	4	4	1	1	4	4	4	9	#NULL!	#NULL!	#NULL!	#NULL!	#NULL!	#NULL!	#NULL!	0	0	0	0	0	0	0	0	3	3	4	#NULL!		#NULL!	2	2	2	2	5	7	7	7	1	#NULL!
153	34	1	1	5	2	9	3	2	4	4	4	4	1	4	1	9	7	#NULL!	#NULL!	#NULL!	#NULL!	#NULL!	#NULL!	#NULL!	0	0	0	0	0	0	1	0	3	9	4	#NULL!		#NULL!	2	1	7	8	8	5	7	8	1	#NULL!
179	38	1	1	7	4	4	2	2	4	4	4	4	4	4	1	4	9	#NULL!	#NULL!	#NULL!	#NULL!	#NULL!	#NULL!	#NULL!	0	0	0	0	0	0	0	0	3	4	4	#NULL!		#NULL!	2	5	4	8	8	8	6	6	2	3
184	28	1	1	6	2	2	2	3	4	4	4	4	4	4	4	4	9	#NULL!	#NULL!	#NULL!	#NULL!	#NULL!	#NULL!	#NULL!	0	0	0	0	0	0	0	0	3	4	4	#NULL!		#NULL!	2	6	3	8	7	7	6	8	2	3
186	21	1	1	7	4	4	3	1	4	4	4	4	4	4	4	4	9	#NULL!	#NULL!	#NULL!	#NULL!	#NULL!	#NULL!	#NULL!	0	0	0	0	0	0	0	0	3	4	2	1		2	#NULL!	#NULL!	#NULL!	#NULL!	#NULL!	#NULL!	#NULL!	#NULL!	2	3
317	37	1	1	7	4	4	4	4	4	2	4	4	2	4	4	9	9	#NULL!	#NULL!	#NULL!	#NULL!	#NULL!	#NULL!	#NULL!	0	0	0	0	0	0	0	0	2	4	4	#NULL!		#NULL!	2	3	6	8	6	8	8	8	1	#NULL!
328	37	1	1	7	3	3	2	2	4	4	4	4	4	4	4	4	9	#NULL!	#NULL!	#NULL!	#NULL!	#NULL!	#NULL!	#NULL!	0	0	0	0	0	0	0	0	2	5	4	#NULL!		#NULL!	2	4	5	9	7	8	7	7	1	#NULL!
349	39	1	1	7	4	4	1	4	4	4	4	1	2	4	4	4	4	#NULL!	#NULL!	#NULL!	#NULL!	#NULL!	#NULL!	#NULL!	0	0	0	1	0	0	0	0	2	4	4	#NULL!		#NULL!	2	4	5	8	6	7	7	7	1	#NULL!
372	19	1	1	5	2	2	2	3	4	4	4	4	2	4	4	4	9	#NULL!	#NULL!	#NULL!	#NULL!	#NULL!	#NULL!	#NULL!	0	0	0	0	0	0	0	0	3	9	1	8	투표권이 없어서	2	#NULL!	#NULL!	#NULL!	#NULL!	#NULL!	#NULL!	#NULL!	#NULL!	1	#NULL!
373	27	1	1	3	2	2	2	2	4	4	4	4	2	4	2	4	9	#NULL!	#NULL!	#NULL!	#NULL!	#NULL!	#NULL!	#NULL!	0	0	0	0	0	0	0	0	2	4	4	#NULL!		#NULL!	2	5	5	8	7	9	8	8	1	#NULL!
376	26	1	1	5	2	2	3	2	4	4	4	4	4	4	4	4	9	#NULL!	#NULL!	#NULL!	#NULL!	#NULL!	#NULL!	#NULL!	0	0	0	0	0	0	0	0	2	4	4	#NULL!		#NULL!	2	2	8	8	8	8	8	8	1	#NULL!
377	30	1	1	4	3	2	2	3	4	4	4	4	4	4	1	4	7	#NULL!	#NULL!	#NULL!	#NULL!	#NULL!	#NULL!	#NULL!	0	0	0	0	0	0	1	0	3	4	4	#NULL!		#NULL!	2	2	8	8	6	8	8	8	1	#NULL!
384	38	1	1	5	2	3	2	2	4	4	4	4	4	4	1	4	9	#NULL!	#NULL!	#NULL!	#NULL!	#NULL!	#NULL!	#NULL!	0	0	0	0	0	0	0	0	2	4	4	#NULL!		#NULL!	2	5	99	99	99	99	99	99	9	#NULL!
385	28	1	1	2	2	2	3	2	4	4	2	4	2	4	4	4	9	#NULL!	#NULL!	#NULL!	#NULL!	#NULL!	#NULL!	#NULL!	0	0	0	0	0	0	0	0	3	4	4	#NULL!		#NULL!	2	2	4	7	8	8	7	7	1	#NULL!
747	37	2	1	7	1	1	4	4	4	4	4	4	4	4	4	4	9	#NULL!	#NULL!	#NULL!	#NULL!	#NULL!	#NULL!	#NULL!	0	0	0	0	0	0	0	0	3	3	4	#NULL!		#NULL!	2	4	3	9	9	9	9	9	2	3
754	22	2	1	6	1	1	4	4	4	4	4	4	3	4	4	4	9	#NULL!	#NULL!	#NULL!	#NULL!	#NULL!	#NULL!	#NULL!	0	0	0	0	0	0	0	0	2	4	4	#NULL!		#NULL!	2	3	4	4	6	6	7	6	1	#NULL!
755	24	2	1	7	5	1	2	4	4	4	4	1	2	4	1	4	4	5	7	#NULL!	#NULL!	#NULL!	#NULL!	#NULL!	0	0	0	1	1	0	1	0	3	3	4	#NULL!		#NULL!	2	3	7	7	2	7	8	8	1	#NULL!
816	24	15	2	2	2	2	2	3	4	4	4	4	1	4	4	4	5	#NULL!	#NULL!	#NULL!	#NULL!	#NULL!	#NULL!	#NULL!	0	0	0	0	1	0	0	0	3	4	4	#NULL!		#NULL!	2	4	4	8	8	9	8	8	1	#NULL!
819	31	15	2	3	2	4	2	3	4	4	4	4	4	4	4	4	9	#NULL!	#NULL!	#NULL!	#NULL!	#NULL!	#NULL!	#NULL!	0	0	0	0	0	0	0	0	3	3	4	#NULL!		#NULL!	2	4	0	5	10	7	10	10	1	#NULL!
837	38	15	2	8	2	2	4	3	4	5	1	4	4	4	4	4	4	#NULL!	#NULL!	#NULL!	#NULL!	#NULL!	#NULL!	#NULL!	0	0	0	1	0	0	0	0	3	4	4	#NULL!		#NULL!	2	4	0	0	0	10	10	10	2	3
843	22	15	2	4	4	3	3	3	4	4	9	4	4	4	4	4	3	#NULL!	#NULL!	#NULL!	#NULL!	#NULL!	#NULL!	#NULL!	0	0	1	0	0	0	0	0	2	3	4	#NULL!		#NULL!	2	4	6	7	2	6	7	9	2	3
858	39	15	2	6	2	1	2	2	4	4	4	4	1	4	4	4	5	#NULL!	#NULL!	#NULL!	#NULL!	#NULL!	#NULL!	#NULL!	0	0	0	0	1	0	0	0	3	5	4	#NULL!		#NULL!	2	1	7	8	7	9	9	9	1	#NULL!
1062	33	5	1	7	2	1	4	2	4	4	4	4	1	4	1	4	9	#NULL!	#NULL!	#NULL!	#NULL!	#NULL!	#NULL!	#NULL!	0	0	0	0	0	0	0	0	3	5	4	#NULL!		#NULL!	2	2	8	5	6	7	8	8	1	#NULL!
1064	28	5	1	7	1	1	4	3	4	4	4	4	1	4	1	4	9	#NULL!	#NULL!	#NULL!	#NULL!	#NULL!	#NULL!	#NULL!	0	0	0	0	0	0	0	0	3	5	4	#NULL!		#NULL!	2	3	8	6	6	7	9	8	1	#NULL!
1078	27	5	1	6	3	2	3	4	4	4	4	4	4	4	4	4	9	#NULL!	#NULL!	#NULL!	#NULL!	#NULL!	#NULL!	#NULL!	0	0	0	0	0	0	0	0	2	5	4	#NULL!		#NULL!	2	4	8	8	7	8	9	8	2	3
1085	32	5	1	7	2	2	4	3	4	4	4	4	4	4	4	4	9	#NULL!	#NULL!	#NULL!	#NULL!	#NULL!	#NULL!	#NULL!	0	0	0	0	0	0	0	0	2	4	4	#NULL!		#NULL!	2	2	10	8	7	8	9	8	1	#NULL!
1090	33	5	1	6	2	2	3	2	4	4	4	4	4	4	4	4	9	#NULL!	#NULL!	#NULL!	#NULL!	#NULL!	#NULL!	#NULL!	0	0	0	0	0	0	0	0	2	2	4	#NULL!		#NULL!	2	4	8	7	7	8	9	9	2	3
1091	31	5	1	5	2	1	3	3	4	4	4	4	4	4	4	4	9	#NULL!	#NULL!	#NULL!	#NULL!	#NULL!	#NULL!	#NULL!	0	0	0	0	0	0	0	0	2	2	4	#NULL!		#NULL!	2	4	9	10	8	8	9	8	2	3
1092	28	5	1	6	1	2	4	4	4	4	4	4	4	4	4	4	9	#NULL!	#NULL!	#NULL!	#NULL!	#NULL!	#NULL!	#NULL!	0	0	0	0	0	0	0	0	2	2	4	#NULL!		#NULL!	2	2	7	9	9	9	10	9	1	#NULL!
1102	23	13	2	0	3	2	3	2	4	4	4	4	1	4	4	4	5	#NULL!	#NULL!	#NULL!	#NULL!	#NULL!	#NULL!	#NULL!	0	0	0	0	1	0	0	0	2	5	4	#NULL!		#NULL!	2	4	8	5	5	5	6	5	1	#NULL!
1111	26	13	3	7	2	2	2	4	4	4	4	4	4	4	4	4	9	#NULL!	#NULL!	#NULL!	#NULL!	#NULL!	#NULL!	#NULL!	0	0	0	0	0	0	0	0	2	3	4	#NULL!		#NULL!	2	2	7	8	5	8	8	9	1	#NULL!
1121	33	13	2	5	2	2	3	3	4	4	4	1	1	3	1	4	4	5	7	#NULL!	#NULL!	#NULL!	#NULL!	#NULL!	0	0	0	1	1	0	1	0	1	1	4	#NULL!		#NULL!	2	1	10	10	10	8	10	10	1	#NULL!
1162	23	12	2	7	2	2	3	3	4	4	1	4	5	4	4	4	3	#NULL!	#NULL!	#NULL!	#NULL!	#NULL!	#NULL!	#NULL!	0	0	1	0	0	0	0	0	2	5	4	#NULL!		#NULL!	2	3	6	7	4	9	9	4	1	#NULL!
1171	31	12	2	8	4	4	2	3	5	4	5	1	3	4	3	4	4	#NULL!	#NULL!	#NULL!	#NULL!	#NULL!	#NULL!	#NULL!	0	0	0	1	0	0	0	0	2	5	4	#NULL!		#NULL!	2	1	10	8	6	9	10	5	1	#NULL!
1185	30	12	2	6	5	3	2	3	4	4	5	5	1	4	1	4	5	7	#NULL!	#NULL!	#NULL!	#NULL!	#NULL!	#NULL!	0	0	0	0	1	0	1	0	2	4	4	#NULL!		#NULL!	2	2	9	8	8	8	9	8	1	#NULL!
1186	28	12	2	5	4	3	4	2	4	4	1	5	5	4	5	4	3	#NULL!	#NULL!	#NULL!	#NULL!	#NULL!	#NULL!	#NULL!	0	0	1	0	0	0	0	0	3	4	4	#NULL!		#NULL!	2	2	7	8	9	9	8	4	1	#NULL!
28	20	1	1	7	2	3	4	4	4	4	4	4	4	4	4	4	3	#NULL!	#NULL!	#NULL!	#NULL!	#NULL!	#NULL!	#NULL!	0	0	1	0	0	0	0	0	4	4	4	#NULL!		#NULL!	2	3	4	9	10	9	10	9	1	#NULL!
45	20	1	1	8	3	2	4	2	4	4	1	4	4	4	4	4	3	#NULL!	#NULL!	#NULL!	#NULL!	#NULL!	#NULL!	#NULL!	0	0	1	0	0	0	0	0	2	4	4	#NULL!		#NULL!	2	1	3	5	6	7	7	7	1	#NULL!
51	38	1	1	1	1	1	3	2	4	4	4	4	4	4	4	4	9	#NULL!	#NULL!	#NULL!	#NULL!	#NULL!	#NULL!	#NULL!	0	0	0	0	0	0	0	0	4	4	4	#NULL!		#NULL!	2	7	4	6	4	7	8	5	1	#NULL!
58	31	1	1	6	2	1	3	2	4	4	4	4	3	4	2	4	7	#NULL!	#NULL!	#NULL!	#NULL!	#NULL!	#NULL!	#NULL!	0	0	0	0	0	0	1	0	3	4	4	#NULL!		#NULL!	2	4	5	9	9	8	8	8	1	#NULL!
61	39	1	1	6	2	2	3	3	4	4	4	4	2	4	1	2	7	#NULL!	#NULL!	#NULL!	#NULL!	#NULL!	#NULL!	#NULL!	0	0	0	0	0	0	1	0	3	4	4	#NULL!		#NULL!	2	4	9	7	7	8	9	9	2	3
64	29	1	1	3	1	1	1	1	4	4	2	3	2	4	1	1	7	8	#NULL!	#NULL!	#NULL!	#NULL!	#NULL!	#NULL!	0	0	0	0	0	0	1	1	2	4	4	#NULL!		#NULL!	2	2	1	9	9	9	9	9	1	#NULL!
137	37	1	1	6	2	2	2	3	4	4	2	4	3	4	3	4	9	#NULL!	#NULL!	#NULL!	#NULL!	#NULL!	#NULL!	#NULL!	0	0	0	0	0	0	0	0	3	4	4	#NULL!		#NULL!	2	2	6	4	6	8	6	5	1	#NULL!
151	21	1	1	4	2	2	3	4	4	4	1	4	4	4	4	4	3	#NULL!	#NULL!	#NULL!	#NULL!	#NULL!	#NULL!	#NULL!	0	0	1	0	0	0	0	0	3	3	4	#NULL!		#NULL!	2	4	5	7	7	9	5	9	1	#NULL!
156	34	1	1	5	2	2	3	2	4	4	1	4	1	4	1	1	5	7	8	#NULL!	#NULL!	#NULL!	#NULL!	#NULL!	0	0	0	0	1	0	1	1	3	2	4	#NULL!		#NULL!	2	4	8	9	9	9	5	5	1	#NULL!
159	28	1	1	1	1	2	2	4	4	4	4	4	1	4	4	1	9	#NULL!	#NULL!	#NULL!	#NULL!	#NULL!	#NULL!	#NULL!	0	0	0	0	0	0	0	0	3	3	4	#NULL!		#NULL!	2	4	4	4	4	7	8	7	2	3
292	31	1	1	6	2	3	3	2	4	4	4	4	2	4	4	1	8	#NULL!	#NULL!	#NULL!	#NULL!	#NULL!	#NULL!	#NULL!	0	0	0	0	0	0	0	1	3	4	4	#NULL!		#NULL!	2	3	5	5	5	6	6	6	2	3
701	27	2	1	6	2	2	3	3	4	4	4	4	4	4	4	4	9	#NULL!	#NULL!	#NULL!	#NULL!	#NULL!	#NULL!	#NULL!	0	0	0	0	0	0	0	0	2	5	4	#NULL!		#NULL!	2	3	7	8	7	8	7	7	1	#NULL!
702	38	2	1	6	1	2	4	2	4	4	4	4	4	4	1	4	7	#NULL!	#NULL!	#NULL!	#NULL!	#NULL!	#NULL!	#NULL!	0	0	0	0	0	0	1	0	3	5	4	#NULL!		#NULL!	2	4	5	9	6	9	8	8	2	1
703	37	2	1	5	2	2	3	3	4	4	4	4	4	4	4	4	9	#NULL!	#NULL!	#NULL!	#NULL!	#NULL!	#NULL!	#NULL!	0	0	0	0	0	0	0	0	2	5	4	#NULL!		#NULL!	2	4	6	8	6	8	8	8	1	#NULL!
710	26	2	1	5	1	2	3	3	4	4	4	4	4	4	4	4	9	#NULL!	#NULL!	#NULL!	#NULL!	#NULL!	#NULL!	#NULL!	0	0	0	0	0	0	0	0	3	5	4	#NULL!		#NULL!	2	3	7	8	6	8	7	7	1	#NULL!
711	37	2	1	7	2	1	2	2	4	3	4	3	3	4	1	3	7	#NULL!	#NULL!	#NULL!	#NULL!	#NULL!	#NULL!	#NULL!	0	0	0	0	0	0	1	0	2	5	4	#NULL!		#NULL!	2	4	8	9	8	7	9	8	2	3
712	39	2	1	6	2	2	3	3	4	4	4	4	4	4	1	4	7	#NULL!	#NULL!	#NULL!	#NULL!	#NULL!	#NULL!	#NULL!	0	0	0	0	0	0	1	0	3	5	4	#NULL!		#NULL!	2	3	7	6	6	7	7	7	2	1
737	20	2	1	8	2	2	4	4	4	4	4	4	4	4	4	4	9	#NULL!	#NULL!	#NULL!	#NULL!	#NULL!	#NULL!	#NULL!	0	0	0	0	0	0	0	0	3	5	1	3		2	#NULL!	#NULL!	#NULL!	#NULL!	#NULL!	#NULL!	#NULL!	#NULL!	3	2
738	28	2	1	7	1	1	4	4	4	4	4	4	4	4	4	4	9	#NULL!	#NULL!	#NULL!	#NULL!	#NULL!	#NULL!	#NULL!	0	0	0	0	0	0	0	0	3	5	1	5		2	#NULL!	#NULL!	#NULL!	#NULL!	#NULL!	#NULL!	#NULL!	#NULL!	3	2
745	25	2	1	6	1	1	4	3	4	4	4	4	4	4	4	4	9	#NULL!	#NULL!	#NULL!	#NULL!	#NULL!	#NULL!	#NULL!	0	0	0	0	0	0	0	0	3	5	4	#NULL!		#NULL!	1	3	4	8	9	8	8	9	1	#NULL!
756	38	2	1	6	2	1	3	4	4	4	4	4	4	4	4	1	8	#NULL!	#NULL!	#NULL!	#NULL!	#NULL!	#NULL!	#NULL!	0	0	0	0	0	0	0	1	2	4	4	#NULL!		#NULL!	2	4	5	5	6	6	7	6	2	3
772	23	2	1	4	3	2	2	3	4	4	5	5	2	4	1	4	3	4	5	7	#NULL!	#NULL!	#NULL!	#NULL!	0	0	1	1	1	0	1	0	4	4	2	1		2	#NULL!	#NULL!	#NULL!	#NULL!	#NULL!	#NULL!	#NULL!	#NULL!	3	2
774	34	2	1	7	4	3	4	4	4	5	2	5	1	5	1	5	2	3	4	5	6	7	8	#NULL!	0	1	1	1	1	1	1	1	4	4	4	#NULL!		#NULL!	1	1	8	9	10	8	7	9	1	#NULL!
780	21	2	1	7	4	3	4	3	4	5	3	5	2	4	1	4	9	#NULL!	#NULL!	#NULL!	#NULL!	#NULL!	#NULL!	#NULL!	0	0	0	0	0	0	0	0	4	4	4	#NULL!		#NULL!	1	6	3	10	6	9	9	6	2	3
783	34	2	1	7	4	3	3	4	4	4	2	5	2	5	1	4	9	#NULL!	#NULL!	#NULL!	#NULL!	#NULL!	#NULL!	#NULL!	0	0	0	0	0	0	0	0	4	3	4	#NULL!		#NULL!	2	4	8	9	8	9	8	8	1	#NULL!
846	39	15	2	3	2	2	3	2	1	5	1	1	1	1	1	4	1	3	4	5	6	7	#NULL!	#NULL!	1	0	1	1	1	1	1	0	3	4	4	#NULL!		#NULL!	2	2	6	7	6	7	7	7	1	#NULL!
853	31	15	2	8	1	1	2	2	4	4	4	4	5	4	1	4	7	#NULL!	#NULL!	#NULL!	#NULL!	#NULL!	#NULL!	#NULL!	0	0	0	0	0	0	1	0	3	5	4	#NULL!		#NULL!	2	3	6	7	8	8	7	7	2	3
1063	31	5	1	9	3	2	4	4	4	4	4	4	4	4	4	4	9	#NULL!	#NULL!	#NULL!	#NULL!	#NULL!	#NULL!	#NULL!	0	0	0	0	0	0	0	0	3	5	4	#NULL!		#NULL!	2	2	7	4	5	4	8	8	1	#NULL!
1086	25	5	1	6	1	2	2	3	4	4	4	4	4	4	4	4	9	#NULL!	#NULL!	#NULL!	#NULL!	#NULL!	#NULL!	#NULL!	0	0	0	0	0	0	0	0	2	3	4	#NULL!		#NULL!	2	4	9	7	7	8	9	8	2	3
1096	37	13	2	4	3	4	3	3	4	4	5	5	5	4	1	4	7	#NULL!	#NULL!	#NULL!	#NULL!	#NULL!	#NULL!	#NULL!	0	0	0	0	0	0	1	0	2	4	4	#NULL!		#NULL!	1	1	2	8	9	9	7	9	1	#NULL!
1097	26	13	2	2	2	2	3	3	4	4	4	4	1	4	4	4	5	#NULL!	#NULL!	#NULL!	#NULL!	#NULL!	#NULL!	#NULL!	0	0	0	0	1	0	0	0	2	5	1	2		2	#NULL!	#NULL!	#NULL!	#NULL!	#NULL!	#NULL!	#NULL!	#NULL!	3	3
1103	23	13	3	7	4	3	4	2	4	4	1	4	2	4	4	4	3	5	#NULL!	#NULL!	#NULL!	#NULL!	#NULL!	#NULL!	0	0	1	0	1	0	0	0	2	4	4	#NULL!		#NULL!	2	6	10	10	0	10	10	5	1	#NULL!
1116	37	13	2	8	3	4	4	3	4	4	4	4	4	4	5	4	9	#NULL!	#NULL!	#NULL!	#NULL!	#NULL!	#NULL!	#NULL!	0	0	0	0	0	0	0	0	3	3	4	#NULL!		#NULL!	2	4	8	8	9	8	8	9	2	3
1149	38	12	3	7	3	2	4	2	4	4	4	4	5	4	4	4	9	#NULL!	#NULL!	#NULL!	#NULL!	#NULL!	#NULL!	#NULL!	0	0	0	0	0	0	0	0	2	5	4	#NULL!		#NULL!	2	2	8	7	7	9	9	7	1	#NULL!
1175	37	12	2	8	2	2	2	3	4	4	4	4	1	1	1	4	5	6	7	#NULL!	#NULL!	#NULL!	#NULL!	#NULL!	0	0	0	0	1	1	1	0	1	4	4	#NULL!		#NULL!	2	3	9	6	2	2	2	2	1	#NULL!
1180	30	12	2	7	4	4	3	2	4	4	5	5	5	4	1	4	7	#NULL!	#NULL!	#NULL!	#NULL!	#NULL!	#NULL!	#NULL!	0	0	0	0	0	0	1	0	2	5	4	#NULL!		#NULL!	2	2	6	8	8	8	8	7	1	#NULL!
1181	19	12	2	7	3	4	3	2	4	4	5	4	4	4	4	4	9	#NULL!	#NULL!	#NULL!	#NULL!	#NULL!	#NULL!	#NULL!	0	0	0	0	0	0	0	0	2	4	1	8	투표권이 없어서	2	#NULL!	#NULL!	#NULL!	#NULL!	#NULL!	#NULL!	#NULL!	#NULL!	3	2
194	19	8	2	4	4	3	4	4	4	4	4	4	4	4	4	4	9	#NULL!	#NULL!	#NULL!	#NULL!	#NULL!	#NULL!	#NULL!	0	0	0	0	0	0	0	0	2	4	1	1		1	#NULL!	#NULL!	#NULL!	#NULL!	#NULL!	#NULL!	#NULL!	#NULL!	3	1
205	25	8	2	5	2	1	2	2	4	4	4	4	4	4	1	4	7	#NULL!	#NULL!	#NULL!	#NULL!	#NULL!	#NULL!	#NULL!	0	0	0	0	0	0	1	0	2	3	4	#NULL!		#NULL!	2	4	5	7	5	6	6	7	1	#NULL!
208	33	8	2	7	4	3	3	3	4	4	4	4	1	4	4	3	9	#NULL!	#NULL!	#NULL!	#NULL!	#NULL!	#NULL!	#NULL!	0	0	0	0	0	0	0	0	2	3	4	#NULL!		#NULL!	2	1	5	7	8	7	7	6	1	#NULL!
250	37	8	2	4	3	1	2	2	4	4	4	4	1	4	1	4	1	2	3	4	8	#NULL!	#NULL!	#NULL!	1	1	1	1	0	0	0	1	2	4	4	#NULL!		#NULL!	2	4	0	8	5	5	5	5	1	#NULL!
252	39	8	2	6	2	3	4	1	4	4	1	1	4	4	1	4	3	4	7	#NULL!	#NULL!	#NULL!	#NULL!	#NULL!	0	0	1	1	0	0	1	0	3	5	1	3		2	#NULL!	#NULL!	#NULL!	#NULL!	#NULL!	#NULL!	#NULL!	#NULL!	3	2
260	22	8	2	4	3	3	3	3	4	4	4	4	1	4	4	4	3	4	5	7	8	#NULL!	#NULL!	#NULL!	0	0	1	1	1	0	1	1	4	3	4	#NULL!		#NULL!	2	1	4	4	4	4	7	5	1	#NULL!
262	21	8	2	6	2	3	3	4	4	4	3	4	1	4	1	9	3	#NULL!	#NULL!	#NULL!	#NULL!	#NULL!	#NULL!	#NULL!	0	0	1	0	0	0	0	0	3	5	4	#NULL!		#NULL!	1	1	8	6	10	6	6	8	1	#NULL!
264	20	8	2	2	4	1	2	3	5	4	4	3	1	4	2	2	6	7	#NULL!	#NULL!	#NULL!	#NULL!	#NULL!	#NULL!	0	0	0	0	0	1	1	0	2	4	4	#NULL!		#NULL!	2	4	8	8	6	7	9	9	1	#NULL!
278	34	8	2	5	2	2	2	3	4	2	4	4	4	4	4	4	9	#NULL!	#NULL!	#NULL!	#NULL!	#NULL!	#NULL!	#NULL!	0	0	0	0	0	0	0	0	3	2	4	#NULL!		#NULL!	2	6	5	10	5	5	5	5	2	1
279	39	8	2	8	2	2	3	3	4	4	4	4	4	4	4	4	9	#NULL!	#NULL!	#NULL!	#NULL!	#NULL!	#NULL!	#NULL!	0	0	0	0	0	0	0	0	3	5	4	#NULL!		#NULL!	2	1	5	5	9	5	5	5	1	#NULL!
280	30	8	2	7	2	2	3	3	4	4	4	4	4	4	4	4	9	#NULL!	#NULL!	#NULL!	#NULL!	#NULL!	#NULL!	#NULL!	0	0	0	0	0	0	0	0	3	5	4	#NULL!		#NULL!	2	4	8	8	8	8	8	8	2	3
281	35	8	2	7	2	1	3	3	4	4	4	4	4	4	4	4	9	#NULL!	#NULL!	#NULL!	#NULL!	#NULL!	#NULL!	#NULL!	0	0	0	0	0	0	0	0	3	5	1	1		2	#NULL!	#NULL!	#NULL!	#NULL!	#NULL!	#NULL!	#NULL!	#NULL!	2	3
357	31	4	1	6	2	3	2	4	4	4	3	2	2	4	2	4	7	#NULL!	#NULL!	#NULL!	#NULL!	#NULL!	#NULL!	#NULL!	0	0	0	0	0	0	1	0	3	4	4	#NULL!		#NULL!	2	5	2	5	6	4	6	6	1	#NULL!
415	37	8	2	7	3	3	3	2	4	4	5	1	4	4	4	1	4	#NULL!	#NULL!	#NULL!	#NULL!	#NULL!	#NULL!	#NULL!	0	0	0	1	0	0	0	0	2	4	4	#NULL!		#NULL!	2	4	7	7	7	7	7	7	1	#NULL!
425	34	8	2	3	2	2	3	2	4	4	2	4	4	4	4	4	9	#NULL!	#NULL!	#NULL!	#NULL!	#NULL!	#NULL!	#NULL!	0	0	0	0	0	0	0	0	3	4	4	#NULL!		#NULL!	2	3	10	8	2	7	9	8	1	#NULL!
439	38	4	1	7	1	2	2	3	4	4	1	4	4	4	1	4	3	7	#NULL!	#NULL!	#NULL!	#NULL!	#NULL!	#NULL!	0	0	1	0	0	0	1	0	2	4	4	#NULL!		#NULL!	2	5	9	9	9	9	9	8	1	#NULL!
440	31	4	1	5	1	1	1	5	4	4	4	4	4	4	3	2	9	#NULL!	#NULL!	#NULL!	#NULL!	#NULL!	#NULL!	#NULL!	0	0	0	0	0	0	0	0	3	4	4	#NULL!		#NULL!	2	1	10	5	5	5	5	5	1	#NULL!
466	32	8	2	4	4	3	2	2	4	3	4	4	2	4	4	4	9	#NULL!	#NULL!	#NULL!	#NULL!	#NULL!	#NULL!	#NULL!	0	0	0	0	0	0	0	0	2	4	4	#NULL!		#NULL!	2	4	8	8	8	8	5	7	2	3
473	27	8	2	6	2	1	3	3	4	3	4	4	4	4	4	4	9	#NULL!	#NULL!	#NULL!	#NULL!	#NULL!	#NULL!	#NULL!	0	0	0	0	0	0	0	0	3	4	2	1		2	#NULL!	#NULL!	#NULL!	#NULL!	#NULL!	#NULL!	#NULL!	#NULL!	9	#NULL!
474	21	8	2	3	4	1	3	2	4	4	3	4	4	4	1	2	7	#NULL!	#NULL!	#NULL!	#NULL!	#NULL!	#NULL!	#NULL!	0	0	0	0	0	0	1	0	3	3	4	#NULL!		#NULL!	2	4	7	7	7	8	9	8	1	#NULL!
476	37	8	3	7	3	3	2	3	4	4	4	4	1	4	1	4	5	7	#NULL!	#NULL!	#NULL!	#NULL!	#NULL!	#NULL!	0	0	0	0	1	0	1	0	3	4	4	#NULL!		#NULL!	2	6	6	7	7	8	8	7	2	3
477	32	8	3	6	3	3	2	2	4	4	4	4	1	4	4	4	5	#NULL!	#NULL!	#NULL!	#NULL!	#NULL!	#NULL!	#NULL!	0	0	0	0	1	0	0	0	2	4	4	#NULL!		#NULL!	2	1	7	7	8	8	8	8	1	#NULL!
486	23	8	3	5	3	3	2	3	4	4	4	4	1	1	1	4	5	6	7	#NULL!	#NULL!	#NULL!	#NULL!	#NULL!	0	0	0	0	1	1	1	0	2	4	4	#NULL!		#NULL!	2	1	6	7	7	6	6	4	1	#NULL!
487	20	8	3	6	3	3	2	4	4	4	1	4	4	4	4	4	3	#NULL!	#NULL!	#NULL!	#NULL!	#NULL!	#NULL!	#NULL!	0	0	1	0	0	0	0	0	2	4	4	#NULL!		#NULL!	2	1	3	7	7	7	7	5	1	#NULL!
488	19	8	3	5	2	3	3	2	4	4	4	4	1	4	4	4	5	#NULL!	#NULL!	#NULL!	#NULL!	#NULL!	#NULL!	#NULL!	0	0	0	0	1	0	0	0	9	9	1	8	투표권이 없어서	2	#NULL!	#NULL!	#NULL!	#NULL!	#NULL!	#NULL!	#NULL!	#NULL!	3	2
511	25	8	2	8	3	3	2	3	4	4	4	4	1	4	4	4	5	#NULL!	#NULL!	#NULL!	#NULL!	#NULL!	#NULL!	#NULL!	0	0	0	0	1	0	0	0	2	9	4	#NULL!		#NULL!	2	1	6	7	6	7	8	7	1	#NULL!
512	29	8	2	6	3	3	2	3	4	4	4	4	1	4	1	4	5	7	#NULL!	#NULL!	#NULL!	#NULL!	#NULL!	#NULL!	0	0	0	0	1	0	1	0	2	3	4	#NULL!		#NULL!	2	4	7	8	8	7	6	6	2	3
619	36	8	2	6	9	3	4	9	4	4	4	4	1	4	1	4	7	#NULL!	#NULL!	#NULL!	#NULL!	#NULL!	#NULL!	#NULL!	0	0	0	0	0	0	1	0	3	5	4	#NULL!		#NULL!	2	4	7	8	7	6	6	8	2	3
622	37	8	2	3	2	2	3	4	4	4	5	3	2	4	4	2	9	#NULL!	#NULL!	#NULL!	#NULL!	#NULL!	#NULL!	#NULL!	0	0	0	0	0	0	0	0	3	4	4	#NULL!		#NULL!	2	1	8	5	8	8	10	10	1	#NULL!
986	19	3	1	7	2	3	5	1	4	4	4	4	4	4	4	4	9	#NULL!	#NULL!	#NULL!	#NULL!	#NULL!	#NULL!	#NULL!	0	0	0	0	0	0	0	0	3	5	1	1		1	#NULL!	#NULL!	#NULL!	#NULL!	#NULL!	#NULL!	#NULL!	#NULL!	3	1
1010	25	3	1	5	4	4	3	3	4	4	4	4	4	4	1	4	7	#NULL!	#NULL!	#NULL!	#NULL!	#NULL!	#NULL!	#NULL!	0	0	0	0	0	0	1	0	3	3	4	#NULL!		#NULL!	1	4	7	7	8	7	8	8	1	#NULL!
1207	29	6	1	6	3	3	3	4	4	2	4	4	4	4	4	3	9	#NULL!	#NULL!	#NULL!	#NULL!	#NULL!	#NULL!	#NULL!	0	0	0	0	0	0	0	0	3	2	4	#NULL!		#NULL!	2	3	7	8	9	10	10	9	1	#NULL!
1255	31	10	2	5	3	2	3	2	4	4	4	4	2	4	2	2	3	5	7	8	#NULL!	#NULL!	#NULL!	#NULL!	0	0	1	0	1	0	1	1	3	4	4	#NULL!		#NULL!	2	5	6	6	6	6	7	7	1	#NULL!
1259	22	10	3	5	3	1	2	4	4	4	3	1	3	4	4	4	3	4	5	#NULL!	#NULL!	#NULL!	#NULL!	#NULL!	0	0	1	1	1	0	0	0	2	3	4	#NULL!		#NULL!	2	3	10	10	10	7	10	10	1	#NULL!
1313	36	11	3	3	4	4	3	3	4	4	4	4	4	4	1	4	7	#NULL!	#NULL!	#NULL!	#NULL!	#NULL!	#NULL!	#NULL!	0	0	0	0	0	0	1	0	2	4	4	#NULL!		#NULL!	2	4	1	9	9	9	9	9	1	#NULL!
1316	22	11	3	5	2	3	3	2	4	4	4	4	4	4	4	4	9	#NULL!	#NULL!	#NULL!	#NULL!	#NULL!	#NULL!	#NULL!	0	0	0	0	0	0	0	0	2	5	4	#NULL!		#NULL!	2	4	3	9	5	9	9	9	1	#NULL!
187	29	8	2	7	3	3	3	3	4	4	4	2	2	4	2	2	9	#NULL!	#NULL!	#NULL!	#NULL!	#NULL!	#NULL!	#NULL!	0	0	0	0	0	0	0	0	2	5	4	#NULL!		#NULL!	1	5	9	9	5	9	8	9	2	3
256	31	8	2	6	2	2	4	4	4	3	4	1	1	4	1	3	3	4	7	#NULL!	#NULL!	#NULL!	#NULL!	#NULL!	0	0	1	1	0	0	1	0	2	3	1	1		2	#NULL!	#NULL!	#NULL!	#NULL!	#NULL!	#NULL!	#NULL!	#NULL!	1	#NULL!
259	34	8	2	7	4	3	3	3	4	4	4	2	2	1	1	3	3	4	5	6	7	8	#NULL!	#NULL!	0	0	1	1	1	1	1	1	2	4	1	5		2	#NULL!	#NULL!	#NULL!	#NULL!	#NULL!	#NULL!	#NULL!	#NULL!	3	2
351	20	4	1	6	3	2	4	3	4	4	1	1	4	4	4	4	3	#NULL!	#NULL!	#NULL!	#NULL!	#NULL!	#NULL!	#NULL!	0	0	1	0	0	0	0	0	2	4	4	#NULL!		#NULL!	2	5	2	7	5	5	6	6	2	1
412	23	8	2	7	2	2	3	3	4	4	2	3	2	4	2	2	9	#NULL!	#NULL!	#NULL!	#NULL!	#NULL!	#NULL!	#NULL!	0	0	0	0	0	0	0	0	3	5	4	#NULL!		#NULL!	1	2	2	6	1	1	1	8	1	#NULL!
505	21	8	2	7	3	3	3	4	4	4	1	4	1	4	4	4	3	5	#NULL!	#NULL!	#NULL!	#NULL!	#NULL!	#NULL!	0	0	1	0	1	0	0	0	2	4	4	#NULL!		#NULL!	2	4	4	6	6	6	5	4	2	3
532	24	8	2	6	2	2	4	3	4	4	4	4	4	4	4	4	9	#NULL!	#NULL!	#NULL!	#NULL!	#NULL!	#NULL!	#NULL!	0	0	0	0	0	0	0	0	3	4	4	#NULL!		#NULL!	2	3	7	8	7	9	9	10	1	#NULL!
534	38	8	2	5	3	3	3	3	4	4	4	4	4	4	4	4	9	#NULL!	#NULL!	#NULL!	#NULL!	#NULL!	#NULL!	#NULL!	0	0	0	0	0	0	0	0	3	4	4	#NULL!		#NULL!	1	2	99	99	99	99	99	99	1	#NULL!
559	24	4	1	3	1	2	3	4	4	4	4	4	4	4	4	4	9	#NULL!	#NULL!	#NULL!	#NULL!	#NULL!	#NULL!	#NULL!	0	0	0	0	0	0	0	0	2	3	4	#NULL!		#NULL!	2	7	0	7	1	6	10	9	1	#NULL!
631	38	9	2	0	1	1	1	4	4	4	4	1	2	4	1	1	9	#NULL!	#NULL!	#NULL!	#NULL!	#NULL!	#NULL!	#NULL!	0	0	0	0	0	0	0	0	2	1	4	#NULL!		#NULL!	2	1	0	5	5	5	10	10	1	#NULL!
913	23	14	2	4	1	3	4	3	4	4	4	4	4	4	4	4	9	#NULL!	#NULL!	#NULL!	#NULL!	#NULL!	#NULL!	#NULL!	0	0	0	0	0	0	0	0	4	5	1	6		9	#NULL!	#NULL!	#NULL!	#NULL!	#NULL!	#NULL!	#NULL!	#NULL!	3	3
974	20	3	1	7	4	3	3	2	4	4	4	4	4	4	4	1	8	#NULL!	#NULL!	#NULL!	#NULL!	#NULL!	#NULL!	#NULL!	0	0	0	0	0	0	0	1	4	4	4	#NULL!		#NULL!	2	2	7	7	6	7	7	8	1	#NULL!
1023	30	3	1	7	2	2	3	3	4	4	4	1	4	4	4	4	4	#NULL!	#NULL!	#NULL!	#NULL!	#NULL!	#NULL!	#NULL!	0	0	0	1	0	0	0	0	2	3	4	#NULL!		#NULL!	2	4	7	7	8	6	7	7	1	#NULL!
1133	36	16	2	5	3	2	2	4	4	4	4	4	1	4	1	1	7	#NULL!	#NULL!	#NULL!	#NULL!	#NULL!	#NULL!	#NULL!	0	0	0	0	0	0	1	0	2	3	4	#NULL!		#NULL!	1	5	2	8	5	5	5	8	2	3
1216	39	6	1	3	2	2	3	4	4	4	4	4	4	4	4	4	9	#NULL!	#NULL!	#NULL!	#NULL!	#NULL!	#NULL!	#NULL!	0	0	0	0	0	0	0	0	2	4	4	#NULL!		#NULL!	2	3	5	8	10	9	10	10	1	#NULL!
1220	22	6	1	5	2	2	4	3	4	4	1	3	4	4	4	4	3	4	#NULL!	#NULL!	#NULL!	#NULL!	#NULL!	#NULL!	0	0	1	1	0	0	0	0	2	4	4	#NULL!		#NULL!	2	4	2	8	3	5	5	0	1	#NULL!
1230	38	6	1	4	4	4	3	3	4	4	4	4	3	3	4	4	5	7	#NULL!	#NULL!	#NULL!	#NULL!	#NULL!	#NULL!	0	0	0	0	1	0	1	0	2	4	4	#NULL!		#NULL!	2	7	6	8	7	6	7	7	1	#NULL!
1308	38	11	3	6	2	3	3	2	4	4	2	4	4	4	4	4	9	#NULL!	#NULL!	#NULL!	#NULL!	#NULL!	#NULL!	#NULL!	0	0	0	0	0	0	0	0	3	4	4	#NULL!		#NULL!	2	5	7	10	9	9	9	9	1	#NULL!
44	42	1	1	3	4	4	3	3	4	4	4	4	1	4	1	1	9	#NULL!	#NULL!	#NULL!	#NULL!	#NULL!	#NULL!	#NULL!	0	0	0	0	0	0	0	0	3	3	4	#NULL!		#NULL!	2	1	9	8	6	8	9	7	1	#NULL!
65	46	1	1	4	2	1	2	3	4	2	2	1	1	2	1	5	4	#NULL!	#NULL!	#NULL!	#NULL!	#NULL!	#NULL!	#NULL!	0	0	0	1	0	0	0	0	3	3	4	#NULL!		#NULL!	2	4	7	7	8	8	9	8	1	#NULL!
69	47	1	1	4	2	1	2	1	3	4	4	4	4	4	4	4	9	#NULL!	#NULL!	#NULL!	#NULL!	#NULL!	#NULL!	#NULL!	0	0	0	0	0	0	0	0	3	3	4	#NULL!		#NULL!	2	4	7	7	8	8	9	8	1	#NULL!
74	58	1	1	5	1	1	1	1	4	4	1	2	1	1	1	4	9	#NULL!	#NULL!	#NULL!	#NULL!	#NULL!	#NULL!	#NULL!	0	0	0	0	0	0	0	0	2	1	4	#NULL!		#NULL!	2	1	9	9	8	9	10	9	1	#NULL!
96	56	1	1	7	3	4	2	3	4	4	4	4	3	4	3	4	9	#NULL!	#NULL!	#NULL!	#NULL!	#NULL!	#NULL!	#NULL!	0	0	0	0	0	0	0	0	3	3	1	1		2	#NULL!	#NULL!	#NULL!	#NULL!	#NULL!	#NULL!	#NULL!	#NULL!	3	2
105	41	1	1	0	3	2	1	2	4	4	4	4	4	4	1	4	7	#NULL!	#NULL!	#NULL!	#NULL!	#NULL!	#NULL!	#NULL!	0	0	0	0	0	0	1	0	2	3	4	#NULL!		#NULL!	2	3	10	10	10	10	10	10	1	#NULL!
108	47	1	1	5	2	3	3	2	4	4	4	4	4	4	4	4	9	#NULL!	#NULL!	#NULL!	#NULL!	#NULL!	#NULL!	#NULL!	0	0	0	0	0	0	0	0	3	4	1	2		2	#NULL!	#NULL!	#NULL!	#NULL!	#NULL!	#NULL!	#NULL!	#NULL!	3	2
152	41	1	1	3	2	9	3	2	4	4	1	4	1	4	1	9	7	#NULL!	#NULL!	#NULL!	#NULL!	#NULL!	#NULL!	#NULL!	0	0	0	0	0	0	1	0	3	9	4	#NULL!		#NULL!	2	1	7	8	8	7	9	8	1	#NULL!
173	42	1	1	8	4	4	2	2	4	4	4	4	4	4	4	4	9	#NULL!	#NULL!	#NULL!	#NULL!	#NULL!	#NULL!	#NULL!	0	0	0	0	0	0	0	0	3	4	4	#NULL!		#NULL!	2	5	2	8	8	8	8	8	2	3
305	43	1	1	6	4	3	4	3	4	4	4	4	1	4	1	1	7	8	#NULL!	#NULL!	#NULL!	#NULL!	#NULL!	#NULL!	0	0	0	0	0	0	1	1	4	3	4	#NULL!		#NULL!	2	3	6	7	5	7	5	7	1	#NULL!
321	56	1	1	7	4	4	2	2	4	4	4	4	4	4	1	4	7	#NULL!	#NULL!	#NULL!	#NULL!	#NULL!	#NULL!	#NULL!	0	0	0	0	0	0	1	0	2	5	4	#NULL!		#NULL!	2	5	8	7	8	9	9	9	1	#NULL!
323	41	1	1	8	3	3	2	1	4	4	4	4	4	4	4	4	9	#NULL!	#NULL!	#NULL!	#NULL!	#NULL!	#NULL!	#NULL!	0	0	0	0	0	0	0	0	2	5	4	#NULL!		#NULL!	2	4	8	7	8	8	8	8	1	#NULL!
325	45	1	1	8	3	3	1	2	4	4	4	4	2	4	4	4	5	#NULL!	#NULL!	#NULL!	#NULL!	#NULL!	#NULL!	#NULL!	0	0	0	0	1	0	0	0	2	4	4	#NULL!		#NULL!	2	4	6	7	6	9	8	8	1	#NULL!
331	43	1	1	7	3	3	2	1	4	4	4	1	4	4	4	4	4	#NULL!	#NULL!	#NULL!	#NULL!	#NULL!	#NULL!	#NULL!	0	0	0	1	0	0	0	0	2	5	4	#NULL!		#NULL!	2	4	6	9	9	8	8	8	1	#NULL!
336	55	1	1	5	3	3	2	1	4	4	4	4	2	4	1	4	7	#NULL!	#NULL!	#NULL!	#NULL!	#NULL!	#NULL!	#NULL!	0	0	0	0	0	0	1	0	2	5	4	#NULL!		#NULL!	2	5	8	9	8	8	9	8	1	#NULL!
340	53	1	1	8	2	3	2	2	4	4	4	4	1	4	3	4	5	#NULL!	#NULL!	#NULL!	#NULL!	#NULL!	#NULL!	#NULL!	0	0	0	0	1	0	0	0	2	5	4	#NULL!		#NULL!	2	5	6	8	9	9	8	9	1	#NULL!
380	52	1	1	6	2	2	2	3	4	4	4	4	4	4	1	4	7	#NULL!	#NULL!	#NULL!	#NULL!	#NULL!	#NULL!	#NULL!	0	0	0	0	0	0	1	0	2	4	4	#NULL!		#NULL!	2	3	8	8	8	8	7	7	1	#NULL!
395	52	1	1	3	1	3	3	2	4	4	4	3	3	4	1	4	7	#NULL!	#NULL!	#NULL!	#NULL!	#NULL!	#NULL!	#NULL!	0	0	0	0	0	0	1	0	3	3	4	#NULL!		#NULL!	2	5	8	7	8	8	8	7	1	#NULL!
396	48	1	1	4	2	2	4	3	4	4	4	4	3	4	3	4	7	#NULL!	#NULL!	#NULL!	#NULL!	#NULL!	#NULL!	#NULL!	0	0	0	0	0	0	1	0	3	4	4	#NULL!		#NULL!	2	4	7	7	6	6	6	6	1	#NULL!
706	55	2	1	4	2	2	3	3	4	4	4	4	4	2	1	4	7	#NULL!	#NULL!	#NULL!	#NULL!	#NULL!	#NULL!	#NULL!	0	0	0	0	0	0	1	0	3	4	4	#NULL!		#NULL!	2	2	9	9	9	9	8	9	1	#NULL!
748	40	2	1	7	3	2	3	2	5	4	1	5	2	5	5	5	3	#NULL!	#NULL!	#NULL!	#NULL!	#NULL!	#NULL!	#NULL!	0	0	1	0	0	0	0	0	2	4	4	#NULL!		#NULL!	2	5	4	7	7	7	8	7	2	3
757	44	2	1	6	2	1	3	4	4	4	4	4	4	4	4	1	8	#NULL!	#NULL!	#NULL!	#NULL!	#NULL!	#NULL!	#NULL!	0	0	0	0	0	0	0	1	2	3	4	#NULL!		#NULL!	2	3	4	5	6	7	7	6	1	#NULL!
786	51	2	1	6	4	4	3	4	4	4	1	5	2	5	1	4	2	3	4	5	6	7	#NULL!	#NULL!	0	1	1	1	1	1	1	0	3	4	4	#NULL!		#NULL!	2	1	8	9	7	8	9	8	2	1
800	57	7	1	8	2	5	1	4	4	1	2	4	3	4	3	4	2	#NULL!	#NULL!	#NULL!	#NULL!	#NULL!	#NULL!	#NULL!	0	1	0	0	0	0	0	0	3	3	4	#NULL!		#NULL!	2	3	9	9	7	9	10	10	1	#NULL!
840	55	15	2	0	2	4	2	3	4	4	2	4	1	4	1	1	4	7	8	#NULL!	#NULL!	#NULL!	#NULL!	#NULL!	0	0	0	1	0	0	1	1	2	3	4	#NULL!		#NULL!	2	4	6	8	7	8	10	4	1	#NULL!
850	55	15	2	5	2	3	3	2	4	4	4	1	1	4	1	4	4	5	7	#NULL!	#NULL!	#NULL!	#NULL!	#NULL!	0	0	0	1	1	0	1	0	2	4	4	#NULL!		#NULL!	2	4	7	9	7	8	9	5	2	1
855	46	15	2	5	2	2	2	3	4	4	5	1	1	4	1	4	7	#NULL!	#NULL!	#NULL!	#NULL!	#NULL!	#NULL!	#NULL!	0	0	0	0	0	0	1	0	3	5	4	#NULL!		#NULL!	2	1	5	7	8	8	8	7	1	#NULL!
856	59	15	2	8	3	3	2	4	4	4	4	1	1	3	1	3	4	5	7	#NULL!	#NULL!	#NULL!	#NULL!	#NULL!	0	0	0	1	1	0	1	0	2	4	4	#NULL!		#NULL!	2	3	8	9	8	9	9	9	2	3
1053	57	13	3	5	2	1	3	3	4	4	2	4	1	4	1	4	3	7	#NULL!	#NULL!	#NULL!	#NULL!	#NULL!	#NULL!	0	0	1	0	0	0	1	0	2	4	4	#NULL!		#NULL!	2	5	8	5	4	5	6	5	2	3
1054	40	13	3	5	1	1	3	3	4	4	1	4	2	4	2	1	3	8	#NULL!	#NULL!	#NULL!	#NULL!	#NULL!	#NULL!	0	0	1	0	0	0	0	1	3	3	4	#NULL!		#NULL!	2	3	0	8	7	7	10	10	2	3
1060	55	5	1	8	2	1	3	4	4	4	4	4	1	4	1	4	9	#NULL!	#NULL!	#NULL!	#NULL!	#NULL!	#NULL!	#NULL!	0	0	0	0	0	0	0	0	3	5	4	#NULL!		#NULL!	2	3	8	6	9	7	9	7	1	#NULL!
1061	49	5	1	8	2	1	4	3	4	4	1	4	1	4	4	4	9	#NULL!	#NULL!	#NULL!	#NULL!	#NULL!	#NULL!	#NULL!	0	0	0	0	0	0	0	0	3	5	4	#NULL!		#NULL!	2	2	8	8	6	6	7	8	1	#NULL!
1066	53	5	1	7	1	1	4	4	4	4	4	4	1	4	1	4	9	#NULL!	#NULL!	#NULL!	#NULL!	#NULL!	#NULL!	#NULL!	0	0	0	0	0	0	0	0	3	4	4	#NULL!		#NULL!	2	2	8	6	8	4	9	8	1	#NULL!
1067	45	5	1	9	3	2	4	3	4	1	4	4	4	4	1	4	9	#NULL!	#NULL!	#NULL!	#NULL!	#NULL!	#NULL!	#NULL!	0	0	0	0	0	0	0	0	4	1	4	#NULL!		#NULL!	2	2	8	6	9	8	9	8	1	#NULL!
1073	48	5	1	8	4	2	2	2	4	4	4	4	1	4	1	4	9	#NULL!	#NULL!	#NULL!	#NULL!	#NULL!	#NULL!	#NULL!	0	0	0	0	0	0	0	0	3	1	4	#NULL!		#NULL!	2	4	3	8	8	7	9	9	2	3
1077	53	5	1	5	2	2	3	3	4	4	4	4	4	4	4	4	9	#NULL!	#NULL!	#NULL!	#NULL!	#NULL!	#NULL!	#NULL!	0	0	0	0	0	0	0	0	2	4	4	#NULL!		#NULL!	2	3	10	9	8	8	9	8	1	#NULL!
1079	54	5	1	6	2	2	2	2	4	4	4	4	4	4	4	4	9	#NULL!	#NULL!	#NULL!	#NULL!	#NULL!	#NULL!	#NULL!	0	0	0	0	0	0	0	0	2	4	4	#NULL!		#NULL!	2	3	10	9	8	8	9	8	1	#NULL!
1080	48	5	1	7	2	2	4	4	4	4	4	4	4	4	4	4	9	#NULL!	#NULL!	#NULL!	#NULL!	#NULL!	#NULL!	#NULL!	0	0	0	0	0	0	0	0	2	4	4	#NULL!		#NULL!	2	2	10	8	8	8	9	8	1	#NULL!
1082	51	5	1	7	2	2	4	2	4	4	4	4	4	4	1	1	7	8	#NULL!	#NULL!	#NULL!	#NULL!	#NULL!	#NULL!	0	0	0	0	0	0	1	1	2	4	4	#NULL!		#NULL!	2	3	9	8	8	9	9	8	1	#NULL!
1083	45	5	1	8	2	2	2	3	4	4	4	4	4	4	4	4	9	#NULL!	#NULL!	#NULL!	#NULL!	#NULL!	#NULL!	#NULL!	0	0	0	0	0	0	0	0	2	4	4	#NULL!		#NULL!	2	2	10	9	8	8	9	8	1	#NULL!
1084	45	5	1	8	2	3	3	3	4	4	4	4	4	4	4	4	9	#NULL!	#NULL!	#NULL!	#NULL!	#NULL!	#NULL!	#NULL!	0	0	0	0	0	0	0	0	3	4	4	#NULL!		#NULL!	2	3	8	8	7	7	9	7	1	#NULL!
1089	49	5	1	5	2	2	3	3	4	4	4	4	4	4	4	4	9	#NULL!	#NULL!	#NULL!	#NULL!	#NULL!	#NULL!	#NULL!	0	0	0	0	0	0	0	0	2	1	4	#NULL!		#NULL!	2	2	8	8	7	8	10	8	1	#NULL!
1099	54	13	2	6	4	4	3	4	4	2	4	4	4	4	1	3	7	#NULL!	#NULL!	#NULL!	#NULL!	#NULL!	#NULL!	#NULL!	0	0	0	0	0	0	1	0	2	3	4	#NULL!		#NULL!	2	1	10	10	10	10	10	10	1	#NULL!
1100	40	13	2	5	2	2	3	3	4	4	3	4	4	4	4	4	9	#NULL!	#NULL!	#NULL!	#NULL!	#NULL!	#NULL!	#NULL!	0	0	0	0	0	0	0	0	2	4	4	#NULL!		#NULL!	2	2	7	8	4	7	8	8	1	#NULL!
1110	47	13	3	4	3	3	3	3	4	1	3	1	1	4	1	4	2	4	5	7	#NULL!	#NULL!	#NULL!	#NULL!	0	1	0	1	1	0	1	0	3	4	4	#NULL!		#NULL!	2	2	8	8	5	7	8	7	1	#NULL!
1114	59	13	2	9	2	2	2	2	4	4	3	3	1	4	1	1	5	7	8	#NULL!	#NULL!	#NULL!	#NULL!	#NULL!	0	0	0	0	1	0	1	1	4	4	4	#NULL!		#NULL!	2	1	5	6	9	9	9	9	1	#NULL!
1115	48	13	2	5	3	2	3	2	4	4	4	4	5	3	1	1	7	8	#NULL!	#NULL!	#NULL!	#NULL!	#NULL!	#NULL!	0	0	0	0	0	0	1	1	4	4	4	#NULL!		#NULL!	2	4	7	7	8	5	5	5	1	#NULL!
1120	47	13	2	3	2	2	2	3	1	4	4	4	4	1	1	1	6	7	8	#NULL!	#NULL!	#NULL!	#NULL!	#NULL!	0	0	0	0	0	1	1	1	1	1	4	#NULL!		#NULL!	2	4	7	8	9	7	7	8	2	3
1136	58	13	3	7	3	3	3	3	4	4	5	4	4	4	4	4	9	#NULL!	#NULL!	#NULL!	#NULL!	#NULL!	#NULL!	#NULL!	0	0	0	0	0	0	0	0	3	5	4	#NULL!		#NULL!	2	2	0	10	5	10	9	10	1	#NULL!
1137	45	13	3	5	2	2	3	3	4	4	4	4	4	4	4	4	9	#NULL!	#NULL!	#NULL!	#NULL!	#NULL!	#NULL!	#NULL!	0	0	0	0	0	0	0	0	2	5	4	#NULL!		#NULL!	2	4	4	5	5	5	8	7	1	#NULL!
1147	58	12	3	7	2	3	4	2	4	4	1	4	1	4	1	4	3	5	7	#NULL!	#NULL!	#NULL!	#NULL!	#NULL!	0	0	1	0	1	0	1	0	2	3	4	#NULL!		#NULL!	2	4	5	7	9	9	7	5	1	#NULL!
1153	58	12	3	7	3	2	2	3	4	4	5	5	1	4	4	4	5	#NULL!	#NULL!	#NULL!	#NULL!	#NULL!	#NULL!	#NULL!	0	0	0	0	1	0	0	0	2	2	4	#NULL!		#NULL!	2	4	4	8	9	9	8	5	2	1
1155	45	12	3	6	4	3	2	4	4	5	5	5	1	1	1	4	5	6	7	#NULL!	#NULL!	#NULL!	#NULL!	#NULL!	0	0	0	0	1	1	1	0	2	3	4	#NULL!		#NULL!	2	3	8	8	8	9	8	7	1	#NULL!
1159	54	12	2	6	3	3	2	3	4	4	1	4	4	4	1	4	2	7	#NULL!	#NULL!	#NULL!	#NULL!	#NULL!	#NULL!	0	1	0	0	0	0	1	0	2	5	4	#NULL!		#NULL!	2	2	4	7	2	9	9	2	1	#NULL!
1164	58	12	2	6	2	3	2	3	4	4	1	4	1	1	1	4	3	5	6	7	#NULL!	#NULL!	#NULL!	#NULL!	0	0	1	0	1	1	1	0	2	4	4	#NULL!		#NULL!	2	2	9	8	3	9	7	3	1	#NULL!
1165	45	12	2	10	2	3	2	3	4	4	3	3	4	4	3	4	9	#NULL!	#NULL!	#NULL!	#NULL!	#NULL!	#NULL!	#NULL!	0	0	0	0	0	0	0	0	3	4	4	#NULL!		#NULL!	2	1	10	10	4	7	9	4	1	#NULL!
1169	54	12	2	8	3	2	4	2	4	4	1	1	1	1	1	4	3	4	5	6	7	#NULL!	#NULL!	#NULL!	0	0	1	1	1	1	1	0	2	5	4	#NULL!		#NULL!	2	2	9	5	5	5	3	1	1	#NULL!
1170	45	12	2	5	2	2	4	2	4	4	1	4	4	4	4	4	3	#NULL!	#NULL!	#NULL!	#NULL!	#NULL!	#NULL!	#NULL!	0	0	1	0	0	0	0	0	2	5	4	#NULL!		#NULL!	2	1	8	6	2	4	4	4	1	#NULL!
1174	47	12	2	5	2	2	3	3	4	4	2	5	3	4	1	4	7	#NULL!	#NULL!	#NULL!	#NULL!	#NULL!	#NULL!	#NULL!	0	0	0	0	0	0	1	0	3	4	4	#NULL!		#NULL!	2	3	10	5	5	5	5	5	1	#NULL!
50	55	1	1	5	2	2	3	3	4	4	4	4	1	1	1	1	7	8	#NULL!	#NULL!	#NULL!	#NULL!	#NULL!	#NULL!	0	0	0	0	0	0	1	1	3	4	4	#NULL!		#NULL!	2	4	8	7	5	7	8	7	1	#NULL!
70	41	1	1	3	1	1	2	3	4	4	4	2	3	4	2	4	4	7	#NULL!	#NULL!	#NULL!	#NULL!	#NULL!	#NULL!	0	0	0	1	0	0	1	0	4	4	4	#NULL!		#NULL!	2	5	7	8	5	7	7	6	2	3
98	58	1	1	7	3	4	3	3	4	4	4	2	2	2	2	4	9	#NULL!	#NULL!	#NULL!	#NULL!	#NULL!	#NULL!	#NULL!	0	0	0	0	0	0	0	0	2	2	4	#NULL!		#NULL!	2	6	0	9	8	5	9	7	2	6	없음
103	52	1	1	6	5	4	1	3	5	5	2	1	1	1	4	3	9	#NULL!	#NULL!	#NULL!	#NULL!	#NULL!	#NULL!	#NULL!	0	0	0	0	0	0	0	0	2	3	4	#NULL!		#NULL!	2	2	10	8	8	7	10	10	1	#NULL!
115	44	1	1	3	1	2	3	3	4	4	4	4	2	4	4	4	9	#NULL!	#NULL!	#NULL!	#NULL!	#NULL!	#NULL!	#NULL!	0	0	0	0	0	0	0	0	2	4	4	#NULL!		#NULL!	2	4	8	6	6	9	8	6	2	3
123	40	1	1	7	2	2	1	2	4	4	1	5	2	4	2	4	9	#NULL!	#NULL!	#NULL!	#NULL!	#NULL!	#NULL!	#NULL!	0	0	0	0	0	0	0	0	2	3	4	#NULL!		#NULL!	1	6	4	8	10	8	7	8	2	2
704	48	2	1	5	1	2	3	3	4	3	4	4	4	4	1	4	7	#NULL!	#NULL!	#NULL!	#NULL!	#NULL!	#NULL!	#NULL!	0	0	0	0	0	0	1	0	2	4	4	#NULL!		#NULL!	2	2	5	9	8	8	9	7	1	#NULL!
714	43	2	1	6	4	3	3	2	4	4	4	4	5	4	1	4	7	#NULL!	#NULL!	#NULL!	#NULL!	#NULL!	#NULL!	#NULL!	0	0	0	0	0	0	1	0	3	4	4	#NULL!		#NULL!	2	4	6	7	6	7	8	8	1	#NULL!
740	48	2	1	7	3	3	4	3	4	4	4	4	1	4	1	4	5	#NULL!	#NULL!	#NULL!	#NULL!	#NULL!	#NULL!	#NULL!	0	0	0	0	1	0	0	0	3	4	4	#NULL!		#NULL!	2	1	2	9	9	7	7	7	1	#NULL!
749	42	2	1	7	2	2	3	2	4	4	4	4	1	4	1	4	7	#NULL!	#NULL!	#NULL!	#NULL!	#NULL!	#NULL!	#NULL!	0	0	0	0	0	0	1	0	3	4	4	#NULL!		#NULL!	2	5	9	9	9	7	7	8	1	#NULL!
758	49	2	1	7	2	1	3	3	4	4	4	4	2	4	4	2	5	8	#NULL!	#NULL!	#NULL!	#NULL!	#NULL!	#NULL!	0	0	0	0	1	0	0	1	2	3	4	#NULL!		#NULL!	2	3	5	5	6	7	8	6	1	#NULL!
760	52	2	1	6	4	2	3	3	4	4	3	2	3	4	4	1	4	8	#NULL!	#NULL!	#NULL!	#NULL!	#NULL!	#NULL!	0	0	0	1	0	0	0	1	2	4	4	#NULL!		#NULL!	2	4	5	5	6	6	7	6	1	#NULL!
784	41	2	1	7	4	4	3	4	4	4	1	5	2	4	1	4	3	4	5	7	#NULL!	#NULL!	#NULL!	#NULL!	0	0	1	1	1	0	1	0	3	4	4	#NULL!		#NULL!	2	4	9	10	7	8	10	8	2	1
1070	46	5	1	8	4	2	3	3	4	4	4	4	1	4	1	4	9	#NULL!	#NULL!	#NULL!	#NULL!	#NULL!	#NULL!	#NULL!	0	0	0	0	0	0	0	0	3	5	4	#NULL!		#NULL!	2	3	7	7	8	9	9	8	1	#NULL!
1088	55	5	1	5	3	2	4	2	4	4	4	4	4	4	4	4	9	#NULL!	#NULL!	#NULL!	#NULL!	#NULL!	#NULL!	#NULL!	0	0	0	0	0	0	0	0	2	3	4	#NULL!		#NULL!	2	1	9	8	8	8	10	8	1	#NULL!
1095	41	13	2	4	2	2	3	3	4	2	3	4	4	4	3	3	9	#NULL!	#NULL!	#NULL!	#NULL!	#NULL!	#NULL!	#NULL!	0	0	0	0	0	0	0	0	2	3	4	#NULL!		#NULL!	2	3	3	9	9	9	9	9	1	#NULL!
1119	54	13	2	6	4	2	4	3	4	4	4	4	1	3	4	4	5	#NULL!	#NULL!	#NULL!	#NULL!	#NULL!	#NULL!	#NULL!	0	0	0	0	1	0	0	0	1	5	4	#NULL!		#NULL!	2	1	8	8	6	8	9	8	1	#NULL!
1148	46	12	3	5	2	2	4	3	4	4	2	5	2	4	5	4	9	#NULL!	#NULL!	#NULL!	#NULL!	#NULL!	#NULL!	#NULL!	0	0	0	0	0	0	0	0	1	2	4	#NULL!		#NULL!	2	4	5	6	7	7	7	5	1	#NULL!
1154	47	12	3	4	4	2	2	4	5	5	5	1	1	1	1	4	4	5	6	7	#NULL!	#NULL!	#NULL!	#NULL!	0	0	0	1	1	1	1	0	4	3	4	#NULL!		#NULL!	2	3	8	8	8	8	8	8	1	#NULL!
1179	40	12	2	6	3	3	4	2	4	4	1	5	1	4	1	4	3	5	7	#NULL!	#NULL!	#NULL!	#NULL!	#NULL!	0	0	1	0	1	0	1	0	3	5	4	#NULL!		#NULL!	2	4	7	8	9	9	9	7	2	3
10	43	9	2	7	3	3	3	3	4	4	4	4	1	4	1	1	7	8	#NULL!	#NULL!	#NULL!	#NULL!	#NULL!	#NULL!	0	0	0	0	0	0	1	1	2	4	1	1		2	#NULL!	#NULL!	#NULL!	#NULL!	#NULL!	#NULL!	#NULL!	#NULL!	3	3
18	46	9	3	7	4	4	3	3	4	4	1	4	2	4	4	4	3	#NULL!	#NULL!	#NULL!	#NULL!	#NULL!	#NULL!	#NULL!	0	0	1	0	0	0	0	0	3	4	4	#NULL!		#NULL!	2	3	10	10	10	10	10	10	1	#NULL!
190	42	8	2	5	3	3	3	3	4	4	4	4	2	4	3	4	3	#NULL!	#NULL!	#NULL!	#NULL!	#NULL!	#NULL!	#NULL!	0	0	1	0	0	0	0	0	4	4	4	#NULL!		#NULL!	2	3	9	9	2	8	8	8	2	3
198	47	8	2	6	2	3	3	3	5	5	5	1	1	5	1	1	4	5	#NULL!	#NULL!	#NULL!	#NULL!	#NULL!	#NULL!	0	0	0	1	1	0	0	0	3	5	4	#NULL!		#NULL!	2	2	8	7	3	8	9	9	1	#NULL!
199	44	8	2	5	4	4	3	2	4	4	4	4	1	2	2	4	5	7	#NULL!	#NULL!	#NULL!	#NULL!	#NULL!	#NULL!	0	0	0	0	1	0	1	0	3	4	4	#NULL!		#NULL!	2	4	8	7	4	8	8	8	2	3
202	50	8	2	7	2	3	3	3	4	4	3	3	2	4	3	3	3	4	7	8	#NULL!	#NULL!	#NULL!	#NULL!	0	0	1	1	0	0	1	1	2	4	4	#NULL!		#NULL!	2	5	7	8	7	6	8	7	1	#NULL!
207	50	8	2	8	3	2	2	1	4	4	4	4	3	4	4	4	9	#NULL!	#NULL!	#NULL!	#NULL!	#NULL!	#NULL!	#NULL!	0	0	0	0	0	0	0	0	2	4	4	#NULL!		#NULL!	2	5	7	6	7	5	6	6	1	#NULL!
222	52	8	2	5	1	5	2	4	4	4	1	4	1	4	1	9	3	7	#NULL!	#NULL!	#NULL!	#NULL!	#NULL!	#NULL!	0	0	1	0	0	0	1	0	2	4	4	#NULL!		#NULL!	1	5	0	8	9	9	9	9	1	#NULL!
228	57	8	2	7	1	1	1	5	2	4	4	1	1	1	1	9	3	7	#NULL!	#NULL!	#NULL!	#NULL!	#NULL!	#NULL!	0	0	1	0	0	0	1	0	3	1	4	#NULL!		#NULL!	2	1	10	5	10	10	10	10	1	#NULL!
230	54	8	2	5	4	2	1	4	4	4	1	4	1	4	1	4	1	3	4	5	6	7	#NULL!	#NULL!	1	0	1	1	1	1	1	0	2	3	4	#NULL!		#NULL!	2	4	5	8	8	8	8	8	2	3
238	41	8	2	7	3	3	2	2	4	4	1	4	4	4	1	4	3	7	#NULL!	#NULL!	#NULL!	#NULL!	#NULL!	#NULL!	0	0	1	0	0	0	1	0	2	3	4	#NULL!		#NULL!	2	5	4	8	7	6	7	7	2	1
239	45	8	2	5	3	3	3	3	4	4	4	4	1	4	1	4	3	4	5	6	7	8	#NULL!	#NULL!	0	0	1	1	1	1	1	1	4	5	4	#NULL!		#NULL!	2	1	8	8	8	8	5	8	1	#NULL!
246	49	8	2	8	5	1	1	2	4	4	1	2	1	4	1	1	3	7	8	#NULL!	#NULL!	#NULL!	#NULL!	#NULL!	0	0	1	0	0	0	1	1	4	2	4	#NULL!		#NULL!	2	4	10	10	10	5	5	8	1	#NULL!
273	41	8	2	8	2	1	4	3	4	4	4	4	4	4	4	4	9	#NULL!	#NULL!	#NULL!	#NULL!	#NULL!	#NULL!	#NULL!	0	0	0	0	0	0	0	0	4	5	4	#NULL!		#NULL!	2	1	0	10	0	0	10	10	1	#NULL!
287	52	8	2	6	4	4	2	3	4	4	4	4	4	4	4	4	9	#NULL!	#NULL!	#NULL!	#NULL!	#NULL!	#NULL!	#NULL!	0	0	0	0	0	0	0	0	3	5	4	#NULL!		#NULL!	2	1	8	8	8	8	8	8	1	#NULL!
354	53	4	1	5	4	4	3	2	4	4	1	1	4	4	1	4	3	4	7	#NULL!	#NULL!	#NULL!	#NULL!	#NULL!	0	0	1	1	0	0	1	0	2	2	4	#NULL!		#NULL!	1	1	4	8	8	9	9	9	1	#NULL!
441	57	4	1	3	1	1	1	2	4	4	1	4	4	4	4	4	3	#NULL!	#NULL!	#NULL!	#NULL!	#NULL!	#NULL!	#NULL!	0	0	1	0	0	0	0	0	4	4	4	#NULL!		#NULL!	2	1	5	5	5	5	9	9	1	#NULL!
448	43	4	1	7	2	4	3	2	4	4	1	4	4	4	1	4	9	#NULL!	#NULL!	#NULL!	#NULL!	#NULL!	#NULL!	#NULL!	0	0	0	0	0	0	0	0	4	5	4	#NULL!		#NULL!	1	1	9	9	9	9	9	9	1	#NULL!
462	49	8	2	4	3	1	2	2	4	4	4	3	3	4	1	1	7	8	#NULL!	#NULL!	#NULL!	#NULL!	#NULL!	#NULL!	0	0	0	0	0	0	1	1	3	4	4	#NULL!		#NULL!	2	1	3	9	9	10	10	10	1	#NULL!
480	56	8	3	6	2	3	2	2	4	4	1	4	1	4	4	4	3	5	#NULL!	#NULL!	#NULL!	#NULL!	#NULL!	#NULL!	0	0	1	0	1	0	0	0	4	4	4	#NULL!		#NULL!	2	1	7	7	8	8	7	7	1	#NULL!
508	44	8	2	8	3	3	4	3	4	4	1	4	1	4	1	4	3	5	7	#NULL!	#NULL!	#NULL!	#NULL!	#NULL!	0	0	1	0	1	0	1	0	2	4	4	#NULL!		#NULL!	2	1	5	6	6	7	5	6	1	#NULL!
516	52	8	2	5	2	3	3	2	4	4	4	4	1	4	1	4	5	7	#NULL!	#NULL!	#NULL!	#NULL!	#NULL!	#NULL!	0	0	0	0	1	0	1	0	2	4	4	#NULL!		#NULL!	2	1	6	7	7	7	6	7	2	3
518	54	8	2	6	2	3	2	3	4	4	1	4	1	4	1	4	3	5	7	#NULL!	#NULL!	#NULL!	#NULL!	#NULL!	0	0	1	0	1	0	1	0	2	4	4	#NULL!		#NULL!	2	1	5	6	7	7	6	6	1	#NULL!
521	44	8	2	7	4	4	3	3	9	9	9	9	9	9	9	1	8	#NULL!	#NULL!	#NULL!	#NULL!	#NULL!	#NULL!	#NULL!	0	0	0	0	0	0	0	1	2	5	4	#NULL!		#NULL!	2	3	2	9	9	9	9	9	2	1
522	49	8	2	7	3	2	4	3	4	4	4	1	1	4	4	4	4	5	#NULL!	#NULL!	#NULL!	#NULL!	#NULL!	#NULL!	0	0	0	1	1	0	0	0	2	4	4	#NULL!		#NULL!	2	1	7	7	7	7	8	7	1	#NULL!
549	44	8	2	5	2	2	3	3	9	9	9	9	9	9	1	9	7	#NULL!	#NULL!	#NULL!	#NULL!	#NULL!	#NULL!	#NULL!	0	0	0	0	0	0	1	0	3	4	4	#NULL!		#NULL!	2	4	6	8	8	8	8	8	1	#NULL!
573	46	4	1	2	4	9	9	9	9	9	9	1	9	9	9	9	4	#NULL!	#NULL!	#NULL!	#NULL!	#NULL!	#NULL!	#NULL!	0	0	0	1	0	0	0	0	1	4	4	#NULL!		#NULL!	2	3	9	9	8	10	10	9	1	#NULL!
575	59	4	1	9	3	2	3	3	4	4	4	4	4	4	4	4	9	#NULL!	#NULL!	#NULL!	#NULL!	#NULL!	#NULL!	#NULL!	0	0	0	0	0	0	0	0	1	2	4	#NULL!		#NULL!	2	2	99	99	99	99	99	99	1	#NULL!
625	57	8	2	7	2	2	2	4	4	1	1	5	1	5	1	1	1	2	3	4	5	6	7	8	1	1	1	1	1	1	1	1	3	2	4	#NULL!		#NULL!	2	3	8	9	9	9	9	9	1	#NULL!
1126	45	16	2	6	1	2	4	3	4	4	4	3	2	4	1	4	9	#NULL!	#NULL!	#NULL!	#NULL!	#NULL!	#NULL!	#NULL!	0	0	0	0	0	0	0	0	2	4	4	#NULL!		#NULL!	2	1	10	5	5	5	6	6	1	#NULL!
1213	45	6	1	6	1	2	3	3	4	4	4	2	1	4	1	4	5	7	#NULL!	#NULL!	#NULL!	#NULL!	#NULL!	#NULL!	0	0	0	0	1	0	1	0	2	4	4	#NULL!		#NULL!	2	1	6	6	6	7	10	10	1	#NULL!
1231	42	6	1	3	4	3	4	2	4	4	4	5	3	4	3	3	5	7	8	#NULL!	#NULL!	#NULL!	#NULL!	#NULL!	0	0	0	0	1	0	1	1	2	4	4	#NULL!		#NULL!	2	4	5	8	9	7	8	8	1	#NULL!
1260	49	10	3	4	4	3	2	4	4	4	2	4	4	4	2	4	3	7	#NULL!	#NULL!	#NULL!	#NULL!	#NULL!	#NULL!	0	0	1	0	0	0	1	0	3	3	4	#NULL!		#NULL!	2	2	1	9	9	9	9	9	1	#NULL!
1265	51	10	3	3	2	2	3	3	4	4	4	1	1	4	1	4	4	5	7	#NULL!	#NULL!	#NULL!	#NULL!	#NULL!	0	0	0	1	1	0	1	0	2	4	4	#NULL!		#NULL!	2	2	1	9	6	9	9	8	1	#NULL!
1272	44	10	3	6	2	2	3	2	4	4	4	4	4	4	4	4	9	#NULL!	#NULL!	#NULL!	#NULL!	#NULL!	#NULL!	#NULL!	0	0	0	0	0	0	0	0	3	4	4	#NULL!		#NULL!	2	2	4	9	5	9	9	9	1	#NULL!
1304	42	11	3	3	3	3	3	3	4	4	4	4	2	2	2	2	5	6	7	8	#NULL!	#NULL!	#NULL!	#NULL!	0	0	0	0	1	1	1	1	3	3	4	#NULL!		#NULL!	2	2	7	5	0	9	9	9	1	#NULL!
1318	53	11	3	2	4	4	3	2	4	4	4	1	1	4	4	4	4	5	#NULL!	#NULL!	#NULL!	#NULL!	#NULL!	#NULL!	0	0	0	1	1	0	0	0	2	4	4	#NULL!		#NULL!	2	4	3	9	5	9	9	9	2	3
369	43	4	1	3	3	2	3	3	4	4	4	4	1	4	1	4	7	#NULL!	#NULL!	#NULL!	#NULL!	#NULL!	#NULL!	#NULL!	0	0	0	0	0	0	1	0	3	3	4	#NULL!		#NULL!	2	4	8	7	7	5	9	9	1	#NULL!
406	48	8	2	3	5	5	3	3	4	4	4	5	2	2	2	5	9	#NULL!	#NULL!	#NULL!	#NULL!	#NULL!	#NULL!	#NULL!	0	0	0	0	0	0	0	0	2	3	4	#NULL!		#NULL!	2	2	4	5	5	5	5	5	1	#NULL!
413	44	8	2	7	2	3	3	3	4	4	4	2	2	3	3	3	9	#NULL!	#NULL!	#NULL!	#NULL!	#NULL!	#NULL!	#NULL!	0	0	0	0	0	0	0	0	2	4	2	1		5	#NULL!	#NULL!	#NULL!	#NULL!	#NULL!	#NULL!	#NULL!	#NULL!	3	6	강지원
418	53	8	2	4	1	2	2	3	4	4	4	4	5	4	4	4	9	#NULL!	#NULL!	#NULL!	#NULL!	#NULL!	#NULL!	#NULL!	0	0	0	0	0	0	0	0	2	3	4	#NULL!		#NULL!	2	5	1	10	10	10	10	10	2	3
459	58	8	2	5	1	1	3	2	1	4	2	1	1	4	4	4	1	4	5	#NULL!	#NULL!	#NULL!	#NULL!	#NULL!	1	0	0	1	1	0	0	0	2	3	4	#NULL!		#NULL!	2	4	0	8	8	10	10	1	1	#NULL!
465	47	8	2	0	1	1	1	4	4	4	4	4	4	4	4	4	9	#NULL!	#NULL!	#NULL!	#NULL!	#NULL!	#NULL!	#NULL!	0	0	0	0	0	0	0	0	1	4	1	7		2	#NULL!	#NULL!	#NULL!	#NULL!	#NULL!	#NULL!	#NULL!	#NULL!	2	3
541	58	8	2	5	4	3	1	2	9	9	9	9	1	1	9	9	6	#NULL!	#NULL!	#NULL!	#NULL!	#NULL!	#NULL!	#NULL!	0	0	0	0	0	1	0	0	3	4	1	1		2	#NULL!	#NULL!	#NULL!	#NULL!	#NULL!	#NULL!	#NULL!	#NULL!	1	#NULL!
551	43	8	2	3	2	2	3	3	9	9	9	9	9	9	1	9	7	#NULL!	#NULL!	#NULL!	#NULL!	#NULL!	#NULL!	#NULL!	0	0	0	0	0	0	1	0	3	4	4	#NULL!		#NULL!	2	3	1	8	8	8	8	9	1	#NULL!
562	40	4	1	7	3	2	2	1	4	4	4	4	3	3	3	3	9	#NULL!	#NULL!	#NULL!	#NULL!	#NULL!	#NULL!	#NULL!	0	0	0	0	0	0	0	0	2	4	4	#NULL!		#NULL!	2	4	2	8	8	8	8	8	1	#NULL!
582	46	4	1	6	1	3	3	4	4	4	4	4	4	4	4	4	9	#NULL!	#NULL!	#NULL!	#NULL!	#NULL!	#NULL!	#NULL!	0	0	0	0	0	0	0	0	3	4	4	#NULL!		#NULL!	2	7	8	8	8	8	8	8	2	3
947	59	14	3	3	2	2	3	2	4	4	4	4	4	4	4	3	9	#NULL!	#NULL!	#NULL!	#NULL!	#NULL!	#NULL!	#NULL!	0	0	0	0	0	0	0	0	3	3	4	#NULL!		#NULL!	1	4	2	5	5	6	6	6	2	3
975	40	3	1	5	2	2	3	2	4	4	4	4	2	4	4	1	5	8	#NULL!	#NULL!	#NULL!	#NULL!	#NULL!	#NULL!	0	0	0	0	1	0	0	1	3	4	4	#NULL!		#NULL!	2	3	7	6	5	8	7	8	1	#NULL!
1132	45	16	2	8	4	3	1	4	4	4	3	4	2	2	4	4	9	#NULL!	#NULL!	#NULL!	#NULL!	#NULL!	#NULL!	#NULL!	0	0	0	0	0	0	0	0	2	2	4	#NULL!		#NULL!	2	4	5	8	8	8	10	5	1	#NULL!
1242	53	10	2	6	4	2	3	2	4	4	1	1	1	1	1	9	4	5	6	7	#NULL!	#NULL!	#NULL!	#NULL!	0	0	0	1	1	1	1	0	3	4	4	#NULL!		#NULL!	2	1	0	7	7	9	8	8	1	#NULL!
1264	42	10	3	6	2	4	3	2	4	4	4	4	4	4	1	4	7	#NULL!	#NULL!	#NULL!	#NULL!	#NULL!	#NULL!	#NULL!	0	0	0	0	0	0	1	0	2	5	4	#NULL!		#NULL!	1	4	1	9	8	9	9	9	2	2
1277	44	11	2	7	4	4	3	3	4	4	4	4	1	1	2	3	5	6	7	8	#NULL!	#NULL!	#NULL!	#NULL!	0	0	0	0	1	1	1	1	2	2	4	#NULL!		#NULL!	1	6	6	10	2	9	9	8	2	2
1288	54	11	2	7	1	2	2	3	2	3	4	4	2	4	4	2	1	3	4	5	6	7	8	#NULL!	1	0	1	1	1	1	1	1	4	2	4	#NULL!		#NULL!	2	7	10	5	0	10	10	5	2	1
1301	50	11	3	4	1	1	3	2	4	4	4	4	2	4	2	4	5	7	#NULL!	#NULL!	#NULL!	#NULL!	#NULL!	#NULL!	0	0	0	0	1	0	1	0	2	4	4	#NULL!		#NULL!	2	2	0	8	6	8	10	10	1	#NULL!
32	64	1	1	5	4	4	4	4	4	4	4	4	4	4	4	1	8	#NULL!	#NULL!	#NULL!	#NULL!	#NULL!	#NULL!	#NULL!	0	0	0	0	0	0	0	1	2	4	4	#NULL!		#NULL!	2	3	8	8	8	8	8	9	1	#NULL!
77	74	1	1	5	4	4	2	2	4	4	2	4	2	2	2	9	5	6	7	#NULL!	#NULL!	#NULL!	#NULL!	#NULL!	0	0	0	0	1	1	1	0	2	2	4	#NULL!		#NULL!	2	1	8	8	4	4	9	8	1	#NULL!
93	64	1	1	5	4	3	2	3	4	4	2	2	4	3	2	3	9	#NULL!	#NULL!	#NULL!	#NULL!	#NULL!	#NULL!	#NULL!	0	0	0	0	0	0	0	0	2	3	4	#NULL!		#NULL!	1	4	8	5	7	5	9	7	2	2
160	61	1	1	2	1	1	4	3	4	4	4	4	4	1	4	4	9	#NULL!	#NULL!	#NULL!	#NULL!	#NULL!	#NULL!	#NULL!	0	0	0	0	0	0	0	0	4	4	4	#NULL!		#NULL!	2	3	6	7	7	7	7	7	1	#NULL!
291	60	1	1	6	3	4	3	3	4	4	1	1	1	4	1	1	8	#NULL!	#NULL!	#NULL!	#NULL!	#NULL!	#NULL!	#NULL!	0	0	0	0	0	0	0	1	3	9	4	#NULL!		#NULL!	2	4	6	6	7	6	5	6	1	#NULL!
298	62	1	1	6	4	4	3	3	4	4	1	4	1	1	1	1	3	5	6	#NULL!	#NULL!	#NULL!	#NULL!	#NULL!	0	0	1	0	1	1	0	0	3	1	4	#NULL!		#NULL!	2	1	8	7	6	7	8	6	1	#NULL!
318	62	1	1	7	4	4	2	3	4	4	4	1	4	4	1	4	4	7	#NULL!	#NULL!	#NULL!	#NULL!	#NULL!	#NULL!	0	0	0	1	0	0	1	0	1	4	4	#NULL!		#NULL!	2	5	8	9	8	8	9	9	1	#NULL!
324	62	1	1	9	3	3	4	1	4	4	5	5	5	4	4	4	9	#NULL!	#NULL!	#NULL!	#NULL!	#NULL!	#NULL!	#NULL!	0	0	0	0	0	0	0	0	3	5	1	1		2	#NULL!	#NULL!	#NULL!	#NULL!	#NULL!	#NULL!	#NULL!	#NULL!	3	2
393	66	1	1	7	2	1	4	2	4	4	4	4	4	4	4	4	9	#NULL!	#NULL!	#NULL!	#NULL!	#NULL!	#NULL!	#NULL!	0	0	0	0	0	0	0	0	4	4	4	#NULL!		#NULL!	2	2	6	8	5	7	7	6	1	#NULL!
727	60	2	1	1	1	1	3	3	4	4	4	4	4	4	1	4	7	#NULL!	#NULL!	#NULL!	#NULL!	#NULL!	#NULL!	#NULL!	0	0	0	0	0	0	1	0	2	4	4	#NULL!		#NULL!	1	1	5	6	6	8	8	8	1	#NULL!
833	64	15	2	8	3	2	4	2	4	4	1	4	4	4	4	3	3	#NULL!	#NULL!	#NULL!	#NULL!	#NULL!	#NULL!	#NULL!	0	0	1	0	0	0	0	0	3	4	4	#NULL!		#NULL!	2	5	9	8	8	8	8	8	1	#NULL!
1052	64	13	3	6	2	2	3	2	4	4	1	4	3	4	3	4	3	#NULL!	#NULL!	#NULL!	#NULL!	#NULL!	#NULL!	#NULL!	0	0	1	0	0	0	0	0	3	4	4	#NULL!		#NULL!	2	6	8	7	4	6	7	6	2	3
1059	62	5	1	8	1	1	5	3	4	4	4	4	4	4	1	4	9	#NULL!	#NULL!	#NULL!	#NULL!	#NULL!	#NULL!	#NULL!	0	0	0	0	0	0	0	0	4	5	4	#NULL!		#NULL!	2	3	9	7	9	8	9	7	1	#NULL!
1072	60	5	1	8	3	2	2	3	4	3	4	4	1	1	1	4	9	#NULL!	#NULL!	#NULL!	#NULL!	#NULL!	#NULL!	#NULL!	0	0	0	0	0	0	0	0	4	3	4	#NULL!		#NULL!	2	4	8	6	9	7	9	8	1	#NULL!
1076	60	5	1	6	2	1	2	3	4	4	4	4	4	4	4	4	9	#NULL!	#NULL!	#NULL!	#NULL!	#NULL!	#NULL!	#NULL!	0	0	0	0	0	0	0	0	2	5	4	#NULL!		#NULL!	2	2	9	8	8	8	9	7	1	#NULL!
1081	69	5	1	7	1	1	5	3	4	4	4	4	4	4	1	1	7	8	#NULL!	#NULL!	#NULL!	#NULL!	#NULL!	#NULL!	0	0	0	0	0	0	1	1	3	4	4	#NULL!		#NULL!	2	2	10	8	8	9	9	8	1	#NULL!
1087	67	5	1	7	2	2	3	2	4	4	4	4	4	4	4	4	9	#NULL!	#NULL!	#NULL!	#NULL!	#NULL!	#NULL!	#NULL!	0	0	0	0	0	0	0	0	2	3	4	#NULL!		#NULL!	2	2	10	8	9	9	9	9	1	#NULL!
1093	63	13	2	5	1	3	5	2	4	4	1	4	4	4	1	4	3	7	#NULL!	#NULL!	#NULL!	#NULL!	#NULL!	#NULL!	0	0	1	0	0	0	1	0	2	5	4	#NULL!		#NULL!	2	1	9	7	6	6	5	5	1	#NULL!
1105	60	13	3	7	3	2	4	3	4	4	1	4	4	4	5	1	3	8	#NULL!	#NULL!	#NULL!	#NULL!	#NULL!	#NULL!	0	0	1	0	0	0	0	1	3	4	4	#NULL!		#NULL!	2	2	6	6	7	7	7	6	1	#NULL!
1107	71	13	3	6	4	4	2	4	4	4	1	4	1	4	1	4	3	5	7	#NULL!	#NULL!	#NULL!	#NULL!	#NULL!	0	0	1	0	1	0	1	0	3	3	4	#NULL!		#NULL!	2	2	10	8	7	7	7	4	1	#NULL!
1108	67	13	3	6	2	3	2	2	4	4	1	3	4	4	1	4	3	7	#NULL!	#NULL!	#NULL!	#NULL!	#NULL!	#NULL!	0	0	1	0	0	0	1	0	2	5	4	#NULL!		#NULL!	2	1	10	3	7	4	6	4	1	#NULL!
1113	63	13	2	5	2	2	4	2	4	4	4	4	4	1	1	1	6	7	8	#NULL!	#NULL!	#NULL!	#NULL!	#NULL!	0	0	0	0	0	1	1	1	3	3	4	#NULL!		#NULL!	2	4	8	8	9	8	7	7	1	#NULL!
1134	71	13	3	5	1	1	5	2	4	4	4	4	4	4	4	4	9	#NULL!	#NULL!	#NULL!	#NULL!	#NULL!	#NULL!	#NULL!	0	0	0	0	0	0	0	0	2	5	4	#NULL!		#NULL!	2	2	7	9	7	9	10	5	1	#NULL!
1143	69	12	3	6	2	3	4	2	4	4	3	4	5	5	1	4	7	#NULL!	#NULL!	#NULL!	#NULL!	#NULL!	#NULL!	#NULL!	0	0	0	0	0	0	1	0	2	4	4	#NULL!		#NULL!	2	2	8	8	9	8	7	5	1	#NULL!
1144	63	12	3	6	4	3	4	3	4	4	2	4	3	4	2	2	3	7	#NULL!	#NULL!	#NULL!	#NULL!	#NULL!	#NULL!	0	0	1	0	0	0	1	0	3	4	4	#NULL!		#NULL!	2	3	8	9	8	9	7	7	1	#NULL!
1145	60	12	3	7	2	2	4	2	4	4	1	1	1	4	1	4	3	4	5	7	#NULL!	#NULL!	#NULL!	#NULL!	0	0	1	1	1	0	1	0	3	3	4	#NULL!		#NULL!	2	3	8	8	9	9	7	6	1	#NULL!
1151	60	12	3	5	3	4	2	3	4	4	5	5	1	1	1	4	5	6	7	#NULL!	#NULL!	#NULL!	#NULL!	#NULL!	0	0	0	0	1	1	1	0	1	2	4	#NULL!		#NULL!	2	2	3	7	8	9	7	3	1	#NULL!
1158	73	12	2	5	3	3	2	3	4	4	2	3	1	4	3	4	5	#NULL!	#NULL!	#NULL!	#NULL!	#NULL!	#NULL!	#NULL!	0	0	0	0	1	0	0	0	2	4	4	#NULL!		#NULL!	2	2	6	9	9	10	9	9	1	#NULL!
1172	60	12	2	6	4	4	2	4	4	4	4	4	4	1	4	1	6	8	#NULL!	#NULL!	#NULL!	#NULL!	#NULL!	#NULL!	0	0	0	0	0	1	0	1	2	4	4	#NULL!		#NULL!	2	1	9	8	8	10	9	5	1	#NULL!
1177	70	12	2	7	2	3	4	2	4	4	1	5	5	4	1	4	3	7	#NULL!	#NULL!	#NULL!	#NULL!	#NULL!	#NULL!	0	0	1	0	0	0	1	0	2	5	4	#NULL!		#NULL!	2	2	7	8	8	8	7	7	1	#NULL!
709	66	2	1	4	2	2	2	4	4	4	3	4	1	1	1	4	5	6	7	#NULL!	#NULL!	#NULL!	#NULL!	#NULL!	0	0	0	0	1	1	1	0	1	5	4	#NULL!		#NULL!	2	2	9	10	8	10	9	10	1	#NULL!
788	67	2	1	4	4	4	3	3	4	4	5	4	4	4	1	4	3	6	7	#NULL!	#NULL!	#NULL!	#NULL!	#NULL!	0	0	1	0	0	1	1	0	3	4	4	#NULL!		#NULL!	2	1	7	8	6	9	7	6	1	#NULL!
851	69	15	2	5	3	4	2	3	4	4	1	2	4	4	1	4	3	7	#NULL!	#NULL!	#NULL!	#NULL!	#NULL!	#NULL!	0	0	1	0	0	0	1	0	3	4	4	#NULL!		#NULL!	1	4	5	10	7	10	9	5	2	6	아무도 지지하지 않다가 공약을 보고
1055	84	13	3	5	2	1	3	3	4	4	4	4	4	4	4	4	9	#NULL!	#NULL!	#NULL!	#NULL!	#NULL!	#NULL!	#NULL!	0	0	0	0	0	0	0	0	3	4	4	#NULL!		#NULL!	2	6	7	6	4	7	8	6	1	#NULL!
1065	61	5	1	9	2	1	3	2	4	3	4	4	1	1	1	4	9	#NULL!	#NULL!	#NULL!	#NULL!	#NULL!	#NULL!	#NULL!	0	0	0	0	0	0	0	0	4	3	4	#NULL!		#NULL!	2	3	8	6	5	7	8	8	1	#NULL!
1106	61	13	3	5	3	3	3	3	4	4	1	5	5	4	1	4	3	7	#NULL!	#NULL!	#NULL!	#NULL!	#NULL!	#NULL!	0	0	1	0	0	0	1	0	2	2	4	#NULL!		#NULL!	1	4	5	6	6	6	6	6	2	2
1168	63	12	2	5	1	1	4	3	4	4	4	4	1	4	1	4	9	#NULL!	#NULL!	#NULL!	#NULL!	#NULL!	#NULL!	#NULL!	0	0	0	0	0	0	0	0	2	5	4	#NULL!		#NULL!	2	2	9	6	3	3	3	1	1	#NULL!
1182	74	12	2	8	3	3	2	3	4	4	1	5	1	5	1	4	3	5	7	#NULL!	#NULL!	#NULL!	#NULL!	#NULL!	0	0	1	0	1	0	1	0	2	4	4	#NULL!		#NULL!	2	4	6	8	9	9	8	7	2	1
200	61	8	2	7	3	3	2	3	4	4	4	1	1	4	1	5	4	#NULL!	#NULL!	#NULL!	#NULL!	#NULL!	#NULL!	#NULL!	0	0	0	1	0	0	0	0	2	3	4	#NULL!		#NULL!	2	5	8	8	8	8	7	8	2	3
201	65	8	2	6	2	3	3	4	4	4	4	4	4	4	4	4	9	#NULL!	#NULL!	#NULL!	#NULL!	#NULL!	#NULL!	#NULL!	0	0	0	0	0	0	0	0	3	5	4	#NULL!		#NULL!	2	5	8	7	5	7	7	6	2	3
211	67	8	2	0	1	1	4	3	4	4	4	4	4	4	4	4	1	2	3	4	5	6	7	8	1	1	1	1	1	1	1	1	3	5	4	#NULL!		#NULL!	2	1	10	5	5	5	5	5	1	#NULL!
212	71	8	2	5	5	4	2	2	4	4	4	4	4	4	1	1	8	#NULL!	#NULL!	#NULL!	#NULL!	#NULL!	#NULL!	#NULL!	0	0	0	0	0	0	0	1	3	5	4	#NULL!		#NULL!	2	1	0	0	0	10	9	10	1	#NULL!
445	60	4	1	7	1	1	4	5	4	4	4	4	4	4	1	4	7	#NULL!	#NULL!	#NULL!	#NULL!	#NULL!	#NULL!	#NULL!	0	0	0	0	0	0	1	0	3	2	4	#NULL!		#NULL!	2	3	10	8	9	8	8	8	2	9
447	69	4	1	7	4	4	2	2	3	3	3	3	3	3	1	3	7	#NULL!	#NULL!	#NULL!	#NULL!	#NULL!	#NULL!	#NULL!	0	0	0	0	0	0	1	0	2	4	4	#NULL!		#NULL!	2	1	6	7	5	7	8	7	1	#NULL!
456	65	8	2	5	3	3	4	2	4	4	4	4	2	4	4	4	5	#NULL!	#NULL!	#NULL!	#NULL!	#NULL!	#NULL!	#NULL!	0	0	0	0	1	0	0	0	3	3	4	#NULL!		#NULL!	2	4	5	8	4	8	8	8	2	3
484	65	8	3	6	3	3	2	3	4	4	1	4	4	4	1	4	3	7	#NULL!	#NULL!	#NULL!	#NULL!	#NULL!	#NULL!	0	0	1	0	0	0	1	0	2	4	4	#NULL!		#NULL!	2	1	6	7	7	7	6	7	1	#NULL!
526	76	8	2	7	2	2	4	3	4	4	4	4	4	1	1	4	6	7	#NULL!	#NULL!	#NULL!	#NULL!	#NULL!	#NULL!	0	0	0	0	0	1	1	0	2	4	4	#NULL!		#NULL!	2	1	6	5	6	7	6	6	1	#NULL!
529	69	8	2	5	2	4	2	3	4	4	4	4	4	4	1	4	7	#NULL!	#NULL!	#NULL!	#NULL!	#NULL!	#NULL!	#NULL!	0	0	0	0	0	0	1	0	3	4	4	#NULL!		#NULL!	2	1	7	7	8	8	7	7	1	#NULL!
569	65	4	1	9	4	4	2	3	4	4	4	4	2	2	2	4	7	#NULL!	#NULL!	#NULL!	#NULL!	#NULL!	#NULL!	#NULL!	0	0	0	0	0	0	1	0	2	2	4	#NULL!		#NULL!	2	2	9	9	9	10	10	10	1	#NULL!
612	68	8	2	7	3	3	3	3	4	4	1	4	4	4	1	4	3	7	#NULL!	#NULL!	#NULL!	#NULL!	#NULL!	#NULL!	0	0	1	0	0	0	1	0	3	5	4	#NULL!		#NULL!	2	1	9	7	8	8	8	7	1	#NULL!
614	65	8	2	7	3	3	2	2	1	1	1	1	1	1	4	1	7	#NULL!	#NULL!	#NULL!	#NULL!	#NULL!	#NULL!	#NULL!	0	0	0	0	0	0	1	0	3	4	4	#NULL!		#NULL!	2	4	6	7	4	7	8	6	1	#NULL!
1123	65	16	2	5	2	2	4	4	4	4	4	4	1	4	1	4	9	#NULL!	#NULL!	#NULL!	#NULL!	#NULL!	#NULL!	#NULL!	0	0	0	0	0	0	0	0	3	5	4	#NULL!		#NULL!	2	2	9	9	6	5	7	7	1	#NULL!
1315	64	11	3	5	2	2	4	3	4	4	4	4	1	4	1	4	5	7	#NULL!	#NULL!	#NULL!	#NULL!	#NULL!	#NULL!	0	0	0	0	1	0	1	0	3	3	4	#NULL!		#NULL!	2	3	1	9	5	10	9	9	1	#NULL!
1293	66	11	2	6	2	4	4	2	4	4	4	4	4	4	1	4	3	7	#NULL!	#NULL!	#NULL!	#NULL!	#NULL!	#NULL!	0	0	1	0	0	0	1	0	3	5	4	#NULL!		#NULL!	2	2	3	6	6	6	6	6	1	#NULL!
29	21	1	1	1	1	1	3	3	4	4	4	4	4	4	4	4	9	#NULL!	#NULL!	#NULL!	#NULL!	#NULL!	#NULL!	#NULL!	0	0	0	0	0	0	0	0	3	5	4	#NULL!		#NULL!	2	4	3	4	4	3	5	4	2	3
42	19	1	1	6	1	1	4	2	4	4	2	4	4	4	4	4	9	#NULL!	#NULL!	#NULL!	#NULL!	#NULL!	#NULL!	#NULL!	0	0	0	0	0	0	0	0	3	4	1	5		2	#NULL!	#NULL!	#NULL!	#NULL!	#NULL!	#NULL!	#NULL!	#NULL!	3	3
49	26	1	1	5	2	2	3	2	4	4	4	4	1	4	4	1	8	#NULL!	#NULL!	#NULL!	#NULL!	#NULL!	#NULL!	#NULL!	0	0	0	0	0	0	0	1	3	4	2	1		2	#NULL!	#NULL!	#NULL!	#NULL!	#NULL!	#NULL!	#NULL!	#NULL!	3	3
53	20	1	1	5	2	2	4	4	4	4	4	4	4	4	4	4	9	#NULL!	#NULL!	#NULL!	#NULL!	#NULL!	#NULL!	#NULL!	0	0	0	0	0	0	0	0	2	5	1	1		2	#NULL!	#NULL!	#NULL!	#NULL!	#NULL!	#NULL!	#NULL!	#NULL!	3	3
57	19	1	1	5	2	2	3	2	4	4	4	4	4	4	4	4	9	#NULL!	#NULL!	#NULL!	#NULL!	#NULL!	#NULL!	#NULL!	0	0	0	0	0	0	0	0	3	4	1	5		1	#NULL!	#NULL!	#NULL!	#NULL!	#NULL!	#NULL!	#NULL!	#NULL!	3	1
67	34	1	1	3	2	2	2	2	4	4	2	1	2	4	4	4	4	#NULL!	#NULL!	#NULL!	#NULL!	#NULL!	#NULL!	#NULL!	0	0	0	1	0	0	0	0	3	4	4	#NULL!		#NULL!	2	4	8	7	7	9	7	8	1	#NULL!
82	27	1	1	7	3	3	3	3	4	4	4	4	4	4	1	9	7	#NULL!	#NULL!	#NULL!	#NULL!	#NULL!	#NULL!	#NULL!	0	0	0	0	0	0	1	0	3	5	1	2		2	#NULL!	#NULL!	#NULL!	#NULL!	#NULL!	#NULL!	#NULL!	#NULL!	3	2
94	23	1	1	4	3	4	4	3	4	4	2	4	1	4	4	4	9	#NULL!	#NULL!	#NULL!	#NULL!	#NULL!	#NULL!	#NULL!	0	0	0	0	0	0	0	0	2	3	4	#NULL!		#NULL!	1	1	0	7	6	2	9	8	1	#NULL!
100	22	1	1	8	1	2	3	4	4	4	4	4	4	4	4	4	9	#NULL!	#NULL!	#NULL!	#NULL!	#NULL!	#NULL!	#NULL!	0	0	0	0	0	0	0	0	3	3	4	#NULL!		#NULL!	2	5	8	10	10	8	8	5	2	6	강지원
102	25	1	1	6	4	3	3	4	4	4	5	3	3	4	2	2	9	#NULL!	#NULL!	#NULL!	#NULL!	#NULL!	#NULL!	#NULL!	0	0	0	0	0	0	0	0	2	3	4	#NULL!		#NULL!	2	4	0	9	5	8	10	6	2	3
107	39	1	1	3	2	4	3	4	4	4	3	4	4	4	4	3	9	#NULL!	#NULL!	#NULL!	#NULL!	#NULL!	#NULL!	#NULL!	0	0	0	0	0	0	0	0	3	5	1	3		2	#NULL!	#NULL!	#NULL!	#NULL!	#NULL!	#NULL!	#NULL!	#NULL!	3	6	없음
109	30	1	1	7	2	1	2	3	4	4	3	4	3	4	4	4	9	#NULL!	#NULL!	#NULL!	#NULL!	#NULL!	#NULL!	#NULL!	0	0	0	0	0	0	0	0	2	5	4	#NULL!		#NULL!	1	1	10	10	10	10	10	10	1	#NULL!
110	36	1	1	6	1	1	3	2	4	4	2	4	4	4	3	3	9	#NULL!	#NULL!	#NULL!	#NULL!	#NULL!	#NULL!	#NULL!	0	0	0	0	0	0	0	0	2	4	4	#NULL!		#NULL!	1	2	9	9	9	9	9	9	1	#NULL!
111	34	1	1	6	4	5	2	2	4	4	4	4	1	4	4	4	9	#NULL!	#NULL!	#NULL!	#NULL!	#NULL!	#NULL!	#NULL!	0	0	0	0	0	0	0	0	2	5	4	#NULL!		#NULL!	2	4	3	7	8	8	7	7	1	#NULL!
112	23	1	1	7	4	4	3	4	4	4	4	4	3	9	3	4	9	#NULL!	#NULL!	#NULL!	#NULL!	#NULL!	#NULL!	#NULL!	0	0	0	0	0	0	0	0	4	4	4	#NULL!		#NULL!	2	5	5	7	5	6	7	2	1	#NULL!
113	19	1	1	6	3	3	3	3	4	4	1	4	4	4	4	4	9	#NULL!	#NULL!	#NULL!	#NULL!	#NULL!	#NULL!	#NULL!	0	0	0	0	0	0	0	0	3	4	1	2		1	#NULL!	#NULL!	#NULL!	#NULL!	#NULL!	#NULL!	#NULL!	#NULL!	3	9
116	23	1	1	1	1	1	2	2	4	4	1	4	4	4	4	4	9	#NULL!	#NULL!	#NULL!	#NULL!	#NULL!	#NULL!	#NULL!	0	0	0	0	0	0	0	0	2	2	4	#NULL!		#NULL!	2	1	0	7	8	8	9	0	1	#NULL!
117	23	1	1	5	4	4	3	2	4	4	4	4	1	4	4	4	9	#NULL!	#NULL!	#NULL!	#NULL!	#NULL!	#NULL!	#NULL!	0	0	0	0	0	0	0	0	3	9	4	#NULL!		#NULL!	2	1	5	5	7	8	5	8	1	#NULL!
121	24	1	1	4	4	3	4	2	4	4	4	1	4	4	1	4	4	#NULL!	#NULL!	#NULL!	#NULL!	#NULL!	#NULL!	#NULL!	0	0	0	1	0	0	0	0	4	5	1	5		1	#NULL!	#NULL!	#NULL!	#NULL!	#NULL!	#NULL!	#NULL!	#NULL!	3	1
122	20	1	1	8	4	9	3	4	4	4	1	4	1	4	1	4	3	#NULL!	#NULL!	#NULL!	#NULL!	#NULL!	#NULL!	#NULL!	0	0	1	0	0	0	0	0	3	2	4	#NULL!		#NULL!	2	6	0	8	7	7	5	7	1	#NULL!
124	23	1	1	8	5	4	4	4	4	4	1	3	1	3	3	3	3	#NULL!	#NULL!	#NULL!	#NULL!	#NULL!	#NULL!	#NULL!	0	0	1	0	0	0	0	0	4	2	4	#NULL!		#NULL!	2	5	8	6	5	6	5	5	1	#NULL!
125	29	1	1	3	4	5	2	3	4	4	3	4	1	4	4	4	9	#NULL!	#NULL!	#NULL!	#NULL!	#NULL!	#NULL!	#NULL!	0	0	0	0	0	0	0	0	3	4	4	#NULL!		#NULL!	2	7	0	0	10	7	9	0	1	#NULL!
126	23	1	1	6	3	2	3	2	4	4	4	4	4	4	4	4	9	#NULL!	#NULL!	#NULL!	#NULL!	#NULL!	#NULL!	#NULL!	0	0	0	0	0	0	0	0	2	3	4	#NULL!		#NULL!	2	1	9	6	6	4	7	7	1	#NULL!
134	39	1	1	7	1	1	4	3	4	4	2	4	4	4	3	4	9	#NULL!	#NULL!	#NULL!	#NULL!	#NULL!	#NULL!	#NULL!	0	0	0	0	0	0	0	0	3	5	1	3		1	#NULL!	#NULL!	#NULL!	#NULL!	#NULL!	#NULL!	#NULL!	#NULL!	3	1
135	34	1	1	5	2	3	2	3	4	4	4	4	1	4	4	4	9	#NULL!	#NULL!	#NULL!	#NULL!	#NULL!	#NULL!	#NULL!	0	0	0	0	0	0	0	0	3	4	4	#NULL!		#NULL!	2	4	7	8	7	7	8	7	1	#NULL!
154	37	1	1	6	2	3	3	2	3	2	3	3	2	3	1	1	7	#NULL!	#NULL!	#NULL!	#NULL!	#NULL!	#NULL!	#NULL!	0	0	0	0	0	0	1	0	2	2	4	#NULL!		#NULL!	2	2	7	7	6	9	5	7	1	#NULL!
155	39	1	1	7	2	2	3	4	4	4	5	4	2	4	3	4	9	#NULL!	#NULL!	#NULL!	#NULL!	#NULL!	#NULL!	#NULL!	0	0	0	0	0	0	0	0	3	3	4	#NULL!		#NULL!	2	1	5	8	7	9	8	7	1	#NULL!
158	34	1	1	6	4	3	4	5	4	4	4	1	3	3	1	1	9	#NULL!	#NULL!	#NULL!	#NULL!	#NULL!	#NULL!	#NULL!	0	0	0	0	0	0	0	0	2	3	4	#NULL!		#NULL!	2	4	5	7	5	7	7	7	2	3
181	36	1	1	0	1	1	3	3	4	4	4	4	4	4	4	4	9	#NULL!	#NULL!	#NULL!	#NULL!	#NULL!	#NULL!	#NULL!	0	0	0	0	0	0	0	0	4	5	2	3		2	#NULL!	#NULL!	#NULL!	#NULL!	#NULL!	#NULL!	#NULL!	#NULL!	3	3
182	39	1	1	3	2	2	4	3	4	4	4	4	4	4	2	4	2	#NULL!	#NULL!	#NULL!	#NULL!	#NULL!	#NULL!	#NULL!	0	1	0	0	0	0	0	0	3	4	4	#NULL!		#NULL!	2	5	4	8	7	7	7	6	2	3
183	21	1	1	4	2	2	3	2	4	4	4	4	4	4	4	4	9	#NULL!	#NULL!	#NULL!	#NULL!	#NULL!	#NULL!	#NULL!	0	0	0	0	0	0	0	0	3	5	4	#NULL!		#NULL!	2	5	4	6	7	7	5	8	2	3
185	23	1	1	2	3	3	3	3	4	4	4	4	4	4	4	4	9	#NULL!	#NULL!	#NULL!	#NULL!	#NULL!	#NULL!	#NULL!	0	0	0	0	0	0	0	0	3	5	1	5		2	#NULL!	#NULL!	#NULL!	#NULL!	#NULL!	#NULL!	#NULL!	#NULL!	2	3
293	24	1	1	6	3	2	2	3	4	4	4	4	4	4	1	1	8	#NULL!	#NULL!	#NULL!	#NULL!	#NULL!	#NULL!	#NULL!	0	0	0	0	0	0	0	1	4	4	1	1		9	#NULL!	#NULL!	#NULL!	#NULL!	#NULL!	#NULL!	#NULL!	#NULL!	3	9
300	37	1	1	5	2	3	2	3	4	4	4	4	1	4	1	1	7	#NULL!	#NULL!	#NULL!	#NULL!	#NULL!	#NULL!	#NULL!	0	0	0	0	0	0	1	0	2	4	1	8	기다리는 사람이 많아서 포기	2	#NULL!	#NULL!	#NULL!	#NULL!	#NULL!	#NULL!	#NULL!	#NULL!	1	#NULL!
308	25	1	1	5	2	3	3	2	4	4	4	4	4	4	4	1	9	#NULL!	#NULL!	#NULL!	#NULL!	#NULL!	#NULL!	#NULL!	0	0	0	0	0	0	0	0	4	4	4	#NULL!		#NULL!	2	5	5	7	7	7	7	7	2	3
309	22	1	1	4	2	3	2	3	4	4	2	4	4	4	4	1	9	#NULL!	#NULL!	#NULL!	#NULL!	#NULL!	#NULL!	#NULL!	0	0	0	0	0	0	0	0	4	5	4	#NULL!		#NULL!	2	5	3	7	7	7	8	6	2	3
310	33	1	1	3	3	3	4	3	4	2	4	4	1	4	1	1	7	#NULL!	#NULL!	#NULL!	#NULL!	#NULL!	#NULL!	#NULL!	0	0	0	0	0	0	1	0	3	4	1	1		2	#NULL!	#NULL!	#NULL!	#NULL!	#NULL!	#NULL!	#NULL!	#NULL!	3	2
311	20	1	1	5	2	3	4	3	5	5	5	5	5	5	1	5	7	#NULL!	#NULL!	#NULL!	#NULL!	#NULL!	#NULL!	#NULL!	0	0	0	0	0	0	1	0	2	5	1	1		9	#NULL!	#NULL!	#NULL!	#NULL!	#NULL!	#NULL!	#NULL!	#NULL!	3	6	없음
313	23	1	1	7	3	4	3	3	4	4	4	4	4	4	4	4	9	#NULL!	#NULL!	#NULL!	#NULL!	#NULL!	#NULL!	#NULL!	0	0	0	0	0	0	0	0	2	9	4	#NULL!		#NULL!	2	4	7	6	6	7	7	7	1	#NULL!
329	28	1	1	7	3	4	2	1	4	4	4	4	4	4	4	4	9	#NULL!	#NULL!	#NULL!	#NULL!	#NULL!	#NULL!	#NULL!	0	0	0	0	0	0	0	0	2	5	1	1		2	#NULL!	#NULL!	#NULL!	#NULL!	#NULL!	#NULL!	#NULL!	#NULL!	3	3
335	35	1	1	7	4	4	2	2	4	4	4	4	1	4	4	4	5	#NULL!	#NULL!	#NULL!	#NULL!	#NULL!	#NULL!	#NULL!	0	0	0	0	1	0	0	0	2	5	1	1		2	#NULL!	#NULL!	#NULL!	#NULL!	#NULL!	#NULL!	#NULL!	#NULL!	3	3
337	28	1	1	7	4	4	2	2	4	4	4	4	4	4	4	4	9	#NULL!	#NULL!	#NULL!	#NULL!	#NULL!	#NULL!	#NULL!	0	0	0	0	0	0	0	0	2	5	4	#NULL!		#NULL!	2	5	6	8	8	8	8	8	1	#NULL!
343	37	1	1	7	3	3	2	1	4	4	4	4	4	4	4	4	9	#NULL!	#NULL!	#NULL!	#NULL!	#NULL!	#NULL!	#NULL!	0	0	0	0	0	0	0	0	1	5	4	#NULL!		#NULL!	2	5	5	8	9	8	8	8	2	1
344	34	1	1	7	3	3	2	2	4	4	4	4	4	4	4	4	9	#NULL!	#NULL!	#NULL!	#NULL!	#NULL!	#NULL!	#NULL!	0	0	0	0	0	0	0	0	2	5	4	#NULL!		#NULL!	2	5	7	8	9	9	9	9	2	1
345	35	1	1	7	4	4	2	2	4	4	4	4	1	4	4	4	5	#NULL!	#NULL!	#NULL!	#NULL!	#NULL!	#NULL!	#NULL!	0	0	0	0	1	0	0	0	1	5	4	#NULL!		#NULL!	1	3	6	9	6	9	9	9	2	2
348	23	1	1	7	4	4	2	2	4	4	4	4	4	4	4	4	9	#NULL!	#NULL!	#NULL!	#NULL!	#NULL!	#NULL!	#NULL!	0	0	0	0	0	0	0	0	2	5	1	1		2	#NULL!	#NULL!	#NULL!	#NULL!	#NULL!	#NULL!	#NULL!	#NULL!	9	#NULL!
382	39	1	1	3	2	2	4	1	4	4	4	4	3	4	1	4	9	#NULL!	#NULL!	#NULL!	#NULL!	#NULL!	#NULL!	#NULL!	0	0	0	0	0	0	0	0	2	2	4	#NULL!		#NULL!	2	4	5	9	8	7	8	6	2	1
721	36	2	1	1	2	2	3	2	4	4	4	4	1	4	1	4	4	5	7	#NULL!	#NULL!	#NULL!	#NULL!	#NULL!	0	0	0	1	1	0	1	0	3	4	4	#NULL!		#NULL!	2	2	2	3	4	8	9	9	1	#NULL!
722	39	2	1	4	2	2	4	4	4	4	4	4	4	4	4	1	5	7	#NULL!	#NULL!	#NULL!	#NULL!	#NULL!	#NULL!	0	0	0	0	1	0	1	0	2	4	4	#NULL!		#NULL!	2	2	2	7	7	8	9	9	1	#NULL!
746	28	2	1	7	1	1	4	4	4	4	4	4	4	4	4	4	9	#NULL!	#NULL!	#NULL!	#NULL!	#NULL!	#NULL!	#NULL!	0	0	0	0	0	0	0	0	4	5	1	1		1	#NULL!	#NULL!	#NULL!	#NULL!	#NULL!	#NULL!	#NULL!	#NULL!	3	1
763	21	2	1	6	2	1	4	2	4	4	1	4	4	4	4	4	3	#NULL!	#NULL!	#NULL!	#NULL!	#NULL!	#NULL!	#NULL!	0	0	1	0	0	0	0	0	2	2	4	#NULL!		#NULL!	1	7	5	4	7	6	7	5	2	3
765	35	2	1	6	1	1	4	4	4	4	4	4	1	4	4	4	5	#NULL!	#NULL!	#NULL!	#NULL!	#NULL!	#NULL!	#NULL!	0	0	0	0	1	0	0	0	2	4	4	#NULL!		#NULL!	2	6	5	5	6	6	7	6	2	3
773	26	2	1	5	4	3	3	4	4	4	5	3	2	4	1	4	3	4	5	7	#NULL!	#NULL!	#NULL!	#NULL!	0	0	1	1	1	0	1	0	4	4	4	#NULL!		#NULL!	1	6	7	9	8	7	8	8	1	#NULL!
781	25	2	1	0	3	4	4	3	4	4	2	4	2	4	1	4	3	5	7	#NULL!	#NULL!	#NULL!	#NULL!	#NULL!	0	0	1	0	1	0	1	0	4	4	1	1		2	#NULL!	#NULL!	#NULL!	#NULL!	#NULL!	#NULL!	#NULL!	#NULL!	3	2
791	29	7	1	2	3	4	1	2	4	4	3	4	1	4	1	4	5	7	#NULL!	#NULL!	#NULL!	#NULL!	#NULL!	#NULL!	0	0	0	0	1	0	1	0	2	2	4	#NULL!		#NULL!	2	3	3	9	0	8	10	10	1	#NULL!
803	19	7	1	7	2	2	3	1	4	4	4	4	2	4	4	4	9	#NULL!	#NULL!	#NULL!	#NULL!	#NULL!	#NULL!	#NULL!	0	0	0	0	0	0	0	0	3	4	1	8	투표권이 없어서	2	#NULL!	#NULL!	#NULL!	#NULL!	#NULL!	#NULL!	#NULL!	#NULL!	3	2
817	23	15	2	4	3	9	4	3	4	4	4	1	1	4	1	4	4	#NULL!	#NULL!	#NULL!	#NULL!	#NULL!	#NULL!	#NULL!	0	0	0	1	0	0	0	0	3	4	4	#NULL!		#NULL!	2	6	8	8	8	8	8	8	1	#NULL!
825	20	15	2	2	2	1	4	4	4	4	4	1	4	4	4	4	4	#NULL!	#NULL!	#NULL!	#NULL!	#NULL!	#NULL!	#NULL!	0	0	0	1	0	0	0	0	3	4	1	5		2	#NULL!	#NULL!	#NULL!	#NULL!	#NULL!	#NULL!	#NULL!	#NULL!	3	1
827	30	15	2	4	2	2	3	3	4	4	4	4	4	4	1	4	7	#NULL!	#NULL!	#NULL!	#NULL!	#NULL!	#NULL!	#NULL!	0	0	0	0	0	0	1	0	3	4	1	1		2	#NULL!	#NULL!	#NULL!	#NULL!	#NULL!	#NULL!	#NULL!	#NULL!	3	2
828	38	15	2	6	4	2	2	2	4	4	2	4	1	4	1	4	9	#NULL!	#NULL!	#NULL!	#NULL!	#NULL!	#NULL!	#NULL!	0	0	0	0	0	0	0	0	3	4	4	#NULL!		#NULL!	2	3	2	7	7	7	8	6	1	#NULL!
835	20	15	2	8	1	1	5	1	4	4	3	4	4	4	4	4	9	#NULL!	#NULL!	#NULL!	#NULL!	#NULL!	#NULL!	#NULL!	0	0	0	0	0	0	0	0	2	3	4	#NULL!		#NULL!	1	4	5	4	6	5	6	6	1	#NULL!
844	27	15	2	4	3	3	2	3	4	4	4	4	2	4	4	4	5	#NULL!	#NULL!	#NULL!	#NULL!	#NULL!	#NULL!	#NULL!	0	0	0	0	1	0	0	0	3	3	4	#NULL!		#NULL!	2	5	5	8	7	8	9	8	2	3
852	27	15	2	3	2	2	2	3	4	4	4	4	4	4	4	4	9	#NULL!	#NULL!	#NULL!	#NULL!	#NULL!	#NULL!	#NULL!	0	0	0	0	0	0	0	0	3	5	4	#NULL!		#NULL!	2	3	7	8	9	7	8	8	2	3
862	20	15	3	6	1	2	3	2	4	4	4	4	4	4	4	4	9	#NULL!	#NULL!	#NULL!	#NULL!	#NULL!	#NULL!	#NULL!	0	0	0	0	0	0	0	0	3	4	1	8	투표권이 없어서	2	#NULL!	#NULL!	#NULL!	#NULL!	#NULL!	#NULL!	#NULL!	#NULL!	3	2
868	19	15	3	5	3	3	2	3	4	4	4	4	4	4	4	4	9	#NULL!	#NULL!	#NULL!	#NULL!	#NULL!	#NULL!	#NULL!	0	0	0	0	0	0	0	0	3	5	1	8	투표권이 없어서	2	#NULL!	#NULL!	#NULL!	#NULL!	#NULL!	#NULL!	#NULL!	#NULL!	3	2
869	32	15	3	6	1	1	1	3	4	4	4	4	1	4	4	4	5	#NULL!	#NULL!	#NULL!	#NULL!	#NULL!	#NULL!	#NULL!	0	0	0	0	1	0	0	0	3	5	4	#NULL!		#NULL!	1	1	8	7	7	8	8	8	1	#NULL!
876	25	15	2	6	1	2	2	4	4	4	2	4	2	4	2	2	1	2	3	5	7	#NULL!	#NULL!	#NULL!	1	1	1	0	1	0	1	0	2	3	4	#NULL!		#NULL!	2	5	0	8	7	8	6	5	1	#NULL!
877	38	15	2	7	3	2	3	3	4	4	4	4	1	4	1	4	2	5	6	7	#NULL!	#NULL!	#NULL!	#NULL!	0	1	0	0	1	1	1	0	2	3	4	#NULL!		#NULL!	2	5	4	5	9	7	5	5	2	3
878	37	15	2	6	2	2	3	3	4	4	4	4	4	4	1	4	2	6	7	#NULL!	#NULL!	#NULL!	#NULL!	#NULL!	0	1	0	0	0	1	1	0	3	5	4	#NULL!		#NULL!	1	2	5	7	5	7	7	7	1	#NULL!
885	27	15	2	10	2	2	3	3	4	2	4	4	2	2	2	2	3	5	6	7	#NULL!	#NULL!	#NULL!	#NULL!	0	0	1	0	1	1	1	0	3	3	4	#NULL!		#NULL!	1	1	5	5	5	5	5	5	1	#NULL!
1058	38	13	3	5	3	2	4	4	4	4	4	4	1	1	2	1	5	6	8	#NULL!	#NULL!	#NULL!	#NULL!	#NULL!	0	0	0	0	1	1	0	1	2	4	4	#NULL!		#NULL!	2	7	5	5	5	5	6	6	1	#NULL!
1068	31	5	1	8	3	1	4	3	4	4	4	4	4	4	1	4	9	#NULL!	#NULL!	#NULL!	#NULL!	#NULL!	#NULL!	#NULL!	0	0	0	0	0	0	0	0	3	5	2	4		5	#NULL!	#NULL!	#NULL!	#NULL!	#NULL!	#NULL!	#NULL!	#NULL!	3	4
1069	29	5	1	7	3	2	4	2	4	4	4	4	1	4	1	4	9	#NULL!	#NULL!	#NULL!	#NULL!	#NULL!	#NULL!	#NULL!	0	0	0	0	0	0	0	0	4	5	1	7		2	#NULL!	#NULL!	#NULL!	#NULL!	#NULL!	#NULL!	#NULL!	#NULL!	3	4
1071	33	5	1	8	2	1	3	2	4	4	4	4	4	4	1	4	9	#NULL!	#NULL!	#NULL!	#NULL!	#NULL!	#NULL!	#NULL!	0	0	0	0	0	0	0	0	4	5	4	#NULL!		#NULL!	2	4	6	7	9	8	9	9	2	3
1074	39	5	1	8	4	3	2	3	4	4	4	4	4	4	1	4	9	#NULL!	#NULL!	#NULL!	#NULL!	#NULL!	#NULL!	#NULL!	0	0	0	0	0	0	0	0	3	5	1	1		2	#NULL!	#NULL!	#NULL!	#NULL!	#NULL!	#NULL!	#NULL!	#NULL!	3	6	없음
1075	29	5	1	7	4	3	3	2	4	4	4	4	4	4	1	4	9	#NULL!	#NULL!	#NULL!	#NULL!	#NULL!	#NULL!	#NULL!	0	0	0	0	0	0	0	0	4	5	1	1		2	#NULL!	#NULL!	#NULL!	#NULL!	#NULL!	#NULL!	#NULL!	#NULL!	3	3
1104	32	13	3	8	2	2	3	3	3	4	2	3	1	4	1	1	5	7	8	#NULL!	#NULL!	#NULL!	#NULL!	#NULL!	0	0	0	0	1	0	1	1	2	4	4	#NULL!		#NULL!	9	5	6	7	6	7	7	7	1	#NULL!
1117	22	13	2	7	2	2	3	2	4	4	9	4	3	4	9	5	3	7	#NULL!	#NULL!	#NULL!	#NULL!	#NULL!	#NULL!	0	0	1	0	0	0	1	0	3	2	4	#NULL!		#NULL!	2	4	3	4	7	6	7	7	2	3
1122	20	13	2	6	2	2	4	3	4	4	4	4	5	4	4	1	8	#NULL!	#NULL!	#NULL!	#NULL!	#NULL!	#NULL!	#NULL!	0	0	0	0	0	0	0	1	3	5	2	8	투표시간이 늦어서 7시까지 하는줄 알고	2	#NULL!	#NULL!	#NULL!	#NULL!	#NULL!	#NULL!	#NULL!	#NULL!	3	2
1150	23	12	3	6	4	4	3	2	4	4	1	5	4	4	4	4	3	#NULL!	#NULL!	#NULL!	#NULL!	#NULL!	#NULL!	#NULL!	0	0	1	0	0	0	0	0	2	3	4	#NULL!		#NULL!	2	2	7	7	7	8	8	7	1	#NULL!
1156	33	12	3	5	4	3	3	2	4	4	5	4	4	4	1	4	7	#NULL!	#NULL!	#NULL!	#NULL!	#NULL!	#NULL!	#NULL!	0	0	0	0	0	0	1	0	2	3	4	#NULL!		#NULL!	1	2	5	7	7	8	8	7	1	#NULL!
1157	29	12	3	5	3	3	4	2	4	4	5	5	1	4	4	4	5	#NULL!	#NULL!	#NULL!	#NULL!	#NULL!	#NULL!	#NULL!	0	0	0	0	1	0	0	0	3	5	1	1		2	#NULL!	#NULL!	#NULL!	#NULL!	#NULL!	#NULL!	#NULL!	#NULL!	3	3
1161	34	12	2	5	2	2	1	3	4	4	4	4	4	4	4	4	9	#NULL!	#NULL!	#NULL!	#NULL!	#NULL!	#NULL!	#NULL!	0	0	0	0	0	0	0	0	2	4	4	#NULL!		#NULL!	1	2	0	8	8	7	8	9	1	#NULL!
1166	38	12	2	8	2	3	3	4	4	4	3	4	4	1	1	4	6	7	#NULL!	#NULL!	#NULL!	#NULL!	#NULL!	#NULL!	0	0	0	0	0	1	1	0	2	4	4	#NULL!		#NULL!	1	5	5	6	9	9	6	6	1	#NULL!
1167	27	12	2	8	3	4	2	4	4	4	4	4	4	4	4	4	9	#NULL!	#NULL!	#NULL!	#NULL!	#NULL!	#NULL!	#NULL!	0	0	0	0	0	0	0	0	2	3	4	#NULL!		#NULL!	2	2	8	8	4	8	5	6	1	#NULL!
1176	19	12	2	6	1	1	2	2	4	4	4	4	4	4	4	4	9	#NULL!	#NULL!	#NULL!	#NULL!	#NULL!	#NULL!	#NULL!	0	0	0	0	0	0	0	0	2	5	1	8	투표권이 없어서	2	#NULL!	#NULL!	#NULL!	#NULL!	#NULL!	#NULL!	#NULL!	#NULL!	3	6	투표권 없었음
1	20	9	2	9	4	4	4	4	4	4	4	4	4	4	4	4	9	#NULL!	#NULL!	#NULL!	#NULL!	#NULL!	#NULL!	#NULL!	0	0	0	0	0	0	0	0	4	5	1	2		2	#NULL!	#NULL!	#NULL!	#NULL!	#NULL!	#NULL!	#NULL!	#NULL!	3	9
3	37	9	2	5	2	1	4	3	4	4	4	1	1	4	1	1	4	5	7	8	#NULL!	#NULL!	#NULL!	#NULL!	0	0	0	1	1	0	1	1	2	4	2	1		1	#NULL!	#NULL!	#NULL!	#NULL!	#NULL!	#NULL!	#NULL!	#NULL!	3	9
4	37	9	2	7	3	3	3	3	4	4	4	4	4	4	4	4	9	#NULL!	#NULL!	#NULL!	#NULL!	#NULL!	#NULL!	#NULL!	0	0	0	0	0	0	0	0	4	4	4	#NULL!		#NULL!	1	1	9	9	9	9	9	9	1	#NULL!
24	36	9	3	4	2	2	3	3	4	4	4	4	2	4	2	4	9	#NULL!	#NULL!	#NULL!	#NULL!	#NULL!	#NULL!	#NULL!	0	0	0	0	0	0	0	0	2	4	1	1		2	#NULL!	#NULL!	#NULL!	#NULL!	#NULL!	#NULL!	#NULL!	#NULL!	3	2
25	36	9	3	5	4	4	4	4	4	4	1	4	4	4	4	4	9	#NULL!	#NULL!	#NULL!	#NULL!	#NULL!	#NULL!	#NULL!	0	0	0	0	0	0	0	0	3	5	4	#NULL!		#NULL!	6	2	1	6	1	5	8	8	1	#NULL!
26	23	9	3	7	2	2	2	2	4	4	4	4	4	4	4	4	9	#NULL!	#NULL!	#NULL!	#NULL!	#NULL!	#NULL!	#NULL!	0	0	0	0	0	0	0	0	4	5	1	1		1	#NULL!	#NULL!	#NULL!	#NULL!	#NULL!	#NULL!	#NULL!	#NULL!	3	1
27	25	9	3	6	3	3	3	3	4	4	4	4	4	4	4	4	9	#NULL!	#NULL!	#NULL!	#NULL!	#NULL!	#NULL!	#NULL!	0	0	0	0	0	0	0	0	3	5	1	1		1	#NULL!	#NULL!	#NULL!	#NULL!	#NULL!	#NULL!	#NULL!	#NULL!	3	1
193	38	8	2	8	2	2	3	2	4	4	4	4	4	4	3	4	9	#NULL!	#NULL!	#NULL!	#NULL!	#NULL!	#NULL!	#NULL!	0	0	0	0	0	0	0	0	2	4	4	#NULL!		#NULL!	1	3	5	6	7	5	7	7	2	3
195	26	8	2	6	4	3	3	4	4	4	4	4	5	4	4	4	9	#NULL!	#NULL!	#NULL!	#NULL!	#NULL!	#NULL!	#NULL!	0	0	0	0	0	0	0	0	2	2	4	#NULL!		#NULL!	2	4	5	7	5	8	6	5	2	3
196	39	8	2	4	2	2	3	4	4	4	4	4	5	4	4	4	9	#NULL!	#NULL!	#NULL!	#NULL!	#NULL!	#NULL!	#NULL!	0	0	0	0	0	0	0	0	2	3	4	#NULL!		#NULL!	2	2	5	8	7	7	6	6	1	#NULL!
197	30	8	2	5	3	2	3	2	4	4	4	4	4	4	4	4	9	#NULL!	#NULL!	#NULL!	#NULL!	#NULL!	#NULL!	#NULL!	0	0	0	0	0	0	0	0	2	1	4	#NULL!		#NULL!	2	4	5	7	8	6	6	5	2	3
249	36	8	2	7	4	4	3	3	4	4	9	4	4	4	1	4	4	6	7	#NULL!	#NULL!	#NULL!	#NULL!	#NULL!	0	0	0	1	0	1	1	0	3	4	4	#NULL!		#NULL!	2	6	0	5	0	5	5	5	1	#NULL!
258	36	8	2	7	2	1	5	5	4	4	1	4	1	1	4	4	3	6	#NULL!	#NULL!	#NULL!	#NULL!	#NULL!	#NULL!	0	0	1	0	0	1	0	0	3	5	4	#NULL!		#NULL!	1	6	0	0	8	8	0	0	2	2
261	20	8	2	5	2	1	2	3	4	4	4	2	9	4	1	3	7	#NULL!	#NULL!	#NULL!	#NULL!	#NULL!	#NULL!	#NULL!	0	0	0	0	0	0	1	0	3	3	4	#NULL!		#NULL!	9	4	7	6	7	8	9	10	1	#NULL!
263	24	8	2	4	2	2	4	3	4	4	4	4	2	4	2	4	3	4	5	6	7	8	#NULL!	#NULL!	0	0	1	1	1	1	1	1	4	5	4	#NULL!		#NULL!	1	6	0	3	8	8	4	4	2	3
265	24	8	2	3	1	1	5	2	4	4	4	4	1	4	4	4	5	#NULL!	#NULL!	#NULL!	#NULL!	#NULL!	#NULL!	#NULL!	0	0	0	0	1	0	0	0	2	4	4	#NULL!		#NULL!	1	5	0	0	10	0	0	0	1	#NULL!
268	29	8	2	6	2	1	3	3	4	4	4	4	4	4	4	4	3	4	5	6	7	#NULL!	#NULL!	#NULL!	0	0	1	1	1	1	1	0	3	1	3	8	부재자투표시간 신청을 놓침	2	#NULL!	#NULL!	#NULL!	#NULL!	#NULL!	#NULL!	#NULL!	#NULL!	1	#NULL!
271	23	8	2	8	3	3	3	3	4	4	4	4	2	4	3	3	3	4	6	#NULL!	#NULL!	#NULL!	#NULL!	#NULL!	0	0	1	1	0	1	0	0	4	5	4	#NULL!		#NULL!	2	6	5	5	5	5	5	5	1	#NULL!
282	27	8	2	7	4	2	2	3	3	4	4	4	4	4	4	4	9	#NULL!	#NULL!	#NULL!	#NULL!	#NULL!	#NULL!	#NULL!	0	0	0	0	0	0	0	0	2	3	1	1		2	#NULL!	#NULL!	#NULL!	#NULL!	#NULL!	#NULL!	#NULL!	#NULL!	1	#NULL!
283	22	8	2	8	2	2	3	3	4	4	4	4	4	4	4	4	9	#NULL!	#NULL!	#NULL!	#NULL!	#NULL!	#NULL!	#NULL!	0	0	0	0	0	0	0	0	2	5	4	#NULL!		#NULL!	1	1	8	8	8	8	8	8	1	#NULL!
284	24	8	2	5	5	5	4	3	4	4	4	4	4	4	4	4	9	#NULL!	#NULL!	#NULL!	#NULL!	#NULL!	#NULL!	#NULL!	0	0	0	0	0	0	0	0	2	5	1	2		1	#NULL!	#NULL!	#NULL!	#NULL!	#NULL!	#NULL!	#NULL!	#NULL!	2	3
285	27	8	2	6	5	5	3	3	4	4	4	4	4	4	4	4	9	#NULL!	#NULL!	#NULL!	#NULL!	#NULL!	#NULL!	#NULL!	0	0	0	0	0	0	0	0	3	5	4	#NULL!		#NULL!	2	4	8	8	7	8	7	8	2	3
356	29	4	1	4	1	4	2	3	4	4	4	4	2	4	1	9	7	#NULL!	#NULL!	#NULL!	#NULL!	#NULL!	#NULL!	#NULL!	0	0	0	0	0	0	1	0	2	4	4	#NULL!		#NULL!	2	4	7	8	7	7	8	8	1	#NULL!
360	36	4	1	8	1	1	3	2	4	4	1	4	4	4	4	4	3	#NULL!	#NULL!	#NULL!	#NULL!	#NULL!	#NULL!	#NULL!	0	0	1	0	0	0	0	0	2	5	4	#NULL!		#NULL!	2	4	3	7	7	7	7	7	1	#NULL!
363	28	4	1	3	1	2	3	3	4	4	2	4	3	3	2	3	7	#NULL!	#NULL!	#NULL!	#NULL!	#NULL!	#NULL!	#NULL!	0	0	0	0	0	0	1	0	3	3	4	#NULL!		#NULL!	1	3	0	5	6	6	5	7	1	#NULL!
365	34	4	1	7	1	1	3	4	5	5	1	5	5	5	5	5	3	#NULL!	#NULL!	#NULL!	#NULL!	#NULL!	#NULL!	#NULL!	0	0	1	0	0	0	0	0	2	4	4	#NULL!		#NULL!	2	6	8	10	8	8	5	5	1	#NULL!
366	20	4	1	4	2	2	4	4	4	4	4	4	1	4	4	4	5	#NULL!	#NULL!	#NULL!	#NULL!	#NULL!	#NULL!	#NULL!	0	0	0	0	1	0	0	0	3	4	4	#NULL!		#NULL!	2	5	0	5	2	5	7	7	2	3
368	31	4	1	2	5	2	1	3	4	3	4	4	1	4	4	4	9	#NULL!	#NULL!	#NULL!	#NULL!	#NULL!	#NULL!	#NULL!	0	0	0	0	0	0	0	0	3	3	4	#NULL!		#NULL!	2	1	2	10	2	8	8	0	1	#NULL!
416	34	8	2	8	1	1	2	2	4	4	4	4	4	4	4	4	9	#NULL!	#NULL!	#NULL!	#NULL!	#NULL!	#NULL!	#NULL!	0	0	0	0	0	0	0	0	3	4	4	#NULL!		#NULL!	1	5	0	7	0	7	7	7	1	#NULL!
417	19	8	2	6	1	1	3	2	4	4	3	4	3	4	2	2	9	#NULL!	#NULL!	#NULL!	#NULL!	#NULL!	#NULL!	#NULL!	0	0	0	0	0	0	0	0	4	4	1	8	투표권이 없어서	2	#NULL!	#NULL!	#NULL!	#NULL!	#NULL!	#NULL!	#NULL!	#NULL!	3	2
424	35	8	2	8	4	3	3	3	4	4	4	4	4	4	4	4	9	#NULL!	#NULL!	#NULL!	#NULL!	#NULL!	#NULL!	#NULL!	0	0	0	0	0	0	0	0	4	4	4	#NULL!		#NULL!	1	5	0	10	8	10	10	10	1	#NULL!
426	25	8	2	5	1	1	3	3	4	4	4	4	4	4	4	4	9	#NULL!	#NULL!	#NULL!	#NULL!	#NULL!	#NULL!	#NULL!	0	0	0	0	0	0	0	0	4	4	2	1		2	#NULL!	#NULL!	#NULL!	#NULL!	#NULL!	#NULL!	#NULL!	#NULL!	3	2
427	21	8	2	4	1	1	4	4	4	4	4	4	4	4	4	4	9	#NULL!	#NULL!	#NULL!	#NULL!	#NULL!	#NULL!	#NULL!	0	0	0	0	0	0	0	0	2	3	4	#NULL!		#NULL!	2	5	7	5	5	3	5	5	1	#NULL!
428	38	8	2	6	2	3	3	4	4	4	3	4	3	4	3	3	9	#NULL!	#NULL!	#NULL!	#NULL!	#NULL!	#NULL!	#NULL!	0	0	0	0	0	0	0	0	4	2	3	3		1	#NULL!	#NULL!	#NULL!	#NULL!	#NULL!	#NULL!	#NULL!	#NULL!	3	1
430	29	8	2	3	1	1	3	3	4	4	4	4	4	4	4	4	9	#NULL!	#NULL!	#NULL!	#NULL!	#NULL!	#NULL!	#NULL!	0	0	0	0	0	0	0	0	3	4	2	1		6	#NULL!	#NULL!	#NULL!	#NULL!	#NULL!	#NULL!	#NULL!	#NULL!	3	6	김순자
431	27	8	2	4	2	2	3	3	4	4	5	4	2	4	4	4	5	#NULL!	#NULL!	#NULL!	#NULL!	#NULL!	#NULL!	#NULL!	0	0	0	0	1	0	0	0	3	3	4	#NULL!		#NULL!	1	4	0	7	7	7	8	8	1	#NULL!
432	19	8	2	5	3	2	1	2	4	4	4	4	4	4	4	4	9	#NULL!	#NULL!	#NULL!	#NULL!	#NULL!	#NULL!	#NULL!	0	0	0	0	0	0	0	0	2	4	4	#NULL!		#NULL!	1	5	5	5	5	5	6	6	1	#NULL!
433	20	8	2	3	2	4	2	4	4	4	1	4	2	4	1	4	3	7	#NULL!	#NULL!	#NULL!	#NULL!	#NULL!	#NULL!	0	0	1	0	0	0	1	0	4	3	4	#NULL!		#NULL!	1	6	8	10	9	8	10	8	2	3
434	32	4	1	5	3	3	2	2	4	4	4	4	3	4	3	3	9	#NULL!	#NULL!	#NULL!	#NULL!	#NULL!	#NULL!	#NULL!	0	0	0	0	0	0	0	0	2	5	1	5		1	#NULL!	#NULL!	#NULL!	#NULL!	#NULL!	#NULL!	#NULL!	#NULL!	1	#NULL!
438	20	4	1	4	3	3	2	2	4	4	3	4	4	4	4	4	9	#NULL!	#NULL!	#NULL!	#NULL!	#NULL!	#NULL!	#NULL!	0	0	0	0	0	0	0	0	2	3	4	#NULL!		#NULL!	2	4	3	7	6	9	10	8	1	#NULL!
467	30	8	2	5	3	3	2	3	2	3	2	3	2	2	3	2	9	#NULL!	#NULL!	#NULL!	#NULL!	#NULL!	#NULL!	#NULL!	0	0	0	0	0	0	0	0	2	3	1	5		2	#NULL!	#NULL!	#NULL!	#NULL!	#NULL!	#NULL!	#NULL!	#NULL!	3	2
469	39	8	2	5	1	1	3	4	4	4	4	4	4	4	4	4	9	#NULL!	#NULL!	#NULL!	#NULL!	#NULL!	#NULL!	#NULL!	0	0	0	0	0	0	0	0	2	5	4	#NULL!		#NULL!	1	2	0	10	10	10	10	10	1	#NULL!
470	36	8	2	8	2	3	2	1	4	4	4	4	4	4	1	4	7	#NULL!	#NULL!	#NULL!	#NULL!	#NULL!	#NULL!	#NULL!	0	0	0	0	0	0	1	0	2	4	4	#NULL!		#NULL!	1	5	6	7	6	7	8	7	1	#NULL!
472	29	8	2	5	3	4	3	3	4	4	4	4	4	4	4	4	9	#NULL!	#NULL!	#NULL!	#NULL!	#NULL!	#NULL!	#NULL!	0	0	0	0	0	0	0	0	3	4	1	1		1	#NULL!	#NULL!	#NULL!	#NULL!	#NULL!	#NULL!	#NULL!	#NULL!	3	3
478	36	8	3	8	2	4	3	2	4	4	4	4	1	4	1	4	5	7	#NULL!	#NULL!	#NULL!	#NULL!	#NULL!	#NULL!	0	0	0	0	1	0	1	0	2	4	4	#NULL!		#NULL!	2	6	6	7	7	6	7	7	2	3
492	37	8	3	5	3	3	2	3	4	4	4	4	4	4	1	4	7	#NULL!	#NULL!	#NULL!	#NULL!	#NULL!	#NULL!	#NULL!	0	0	0	0	0	0	1	0	2	5	4	#NULL!		#NULL!	1	3	5	5	5	5	5	5	2	3
495	38	8	3	6	4	2	4	2	9	9	1	9	9	9	9	9	3	#NULL!	#NULL!	#NULL!	#NULL!	#NULL!	#NULL!	#NULL!	0	0	1	0	0	0	0	0	3	4	4	#NULL!		#NULL!	1	2	4	8	9	7	7	4	2	3
496	38	8	3	3	3	2	4	3	9	9	9	9	9	9	9	1	8	#NULL!	#NULL!	#NULL!	#NULL!	#NULL!	#NULL!	#NULL!	0	0	0	0	0	0	0	1	3	4	4	#NULL!		#NULL!	1	3	0	8	7	6	7	6	1	#NULL!
503	23	8	3	7	3	3	3	3	9	9	9	9	9	9	1	9	7	#NULL!	#NULL!	#NULL!	#NULL!	#NULL!	#NULL!	#NULL!	0	0	0	0	0	0	1	0	3	9	1	1		1	#NULL!	#NULL!	#NULL!	#NULL!	#NULL!	#NULL!	#NULL!	#NULL!	1	#NULL!
504	23	8	3	5	2	2	3	3	4	4	4	4	4	4	4	4	9	#NULL!	#NULL!	#NULL!	#NULL!	#NULL!	#NULL!	#NULL!	0	0	0	0	0	0	0	0	3	5	4	#NULL!		#NULL!	2	4	1	8	8	9	10	10	1	#NULL!
506	20	8	2	5	4	3	4	3	4	4	2	4	4	4	4	4	3	#NULL!	#NULL!	#NULL!	#NULL!	#NULL!	#NULL!	#NULL!	0	0	1	0	0	0	0	0	4	4	4	#NULL!		#NULL!	1	2	4	8	5	5	5	5	1	#NULL!
507	30	8	2	7	3	3	2	3	4	2	4	2	2	4	3	4	2	4	5	#NULL!	#NULL!	#NULL!	#NULL!	#NULL!	0	1	0	1	1	0	0	0	2	3	4	#NULL!		#NULL!	1	6	7	7	8	7	5	5	2	3
510	22	8	2	7	2	4	2	3	4	4	4	4	1	4	4	4	5	#NULL!	#NULL!	#NULL!	#NULL!	#NULL!	#NULL!	#NULL!	0	0	0	0	1	0	0	0	2	4	4	#NULL!		#NULL!	2	5	5	7	7	6	6	7	2	3
530	23	8	2	3	2	2	3	5	4	4	4	4	2	4	4	4	9	#NULL!	#NULL!	#NULL!	#NULL!	#NULL!	#NULL!	#NULL!	0	0	0	0	0	0	0	0	3	4	4	#NULL!		#NULL!	2	5	3	5	7	6	10	8	1	#NULL!
531	19	8	2	4	2	2	3	3	9	9	1	9	9	9	9	9	3	#NULL!	#NULL!	#NULL!	#NULL!	#NULL!	#NULL!	#NULL!	0	0	1	0	0	0	0	0	3	5	1	8	투표권이 없어서	1	#NULL!	#NULL!	#NULL!	#NULL!	#NULL!	#NULL!	#NULL!	#NULL!	3	1
536	34	8	2	4	2	2	4	2	9	9	1	9	9	9	9	9	3	#NULL!	#NULL!	#NULL!	#NULL!	#NULL!	#NULL!	#NULL!	0	0	1	0	0	0	0	0	3	4	4	#NULL!		#NULL!	2	4	4	5	3	5	4	4	2	4
539	39	8	2	4	2	2	3	3	4	4	4	4	4	4	4	4	9	#NULL!	#NULL!	#NULL!	#NULL!	#NULL!	#NULL!	#NULL!	0	0	0	0	0	0	0	0	4	2	4	#NULL!		#NULL!	1	4	0	4	7	7	8	4	1	#NULL!
560	24	4	1	2	2	4	3	2	4	4	1	5	1	4	1	2	3	5	7	#NULL!	#NULL!	#NULL!	#NULL!	#NULL!	0	0	1	0	1	0	1	0	2	4	3	6		2	#NULL!	#NULL!	#NULL!	#NULL!	#NULL!	#NULL!	#NULL!	#NULL!	3	3
566	25	4	1	6	1	2	3	2	4	4	4	2	2	4	3	3	9	#NULL!	#NULL!	#NULL!	#NULL!	#NULL!	#NULL!	#NULL!	0	0	0	0	0	0	0	0	2	3	3	1		2	#NULL!	#NULL!	#NULL!	#NULL!	#NULL!	#NULL!	#NULL!	#NULL!	3	2
567	34	4	1	9	4	2	3	3	4	4	4	4	2	4	4	4	9	#NULL!	#NULL!	#NULL!	#NULL!	#NULL!	#NULL!	#NULL!	0	0	0	0	0	0	0	0	2	4	1	1		2	#NULL!	#NULL!	#NULL!	#NULL!	#NULL!	#NULL!	#NULL!	#NULL!	3	2
568	37	4	1	5	1	1	2	2	4	4	4	1	4	4	1	4	9	#NULL!	#NULL!	#NULL!	#NULL!	#NULL!	#NULL!	#NULL!	0	0	0	0	0	0	0	0	3	3	4	#NULL!		#NULL!	1	7	1	1	10	2	2	2	2	2
578	33	4	1	5	2	3	4	2	4	4	4	4	4	4	4	4	9	#NULL!	#NULL!	#NULL!	#NULL!	#NULL!	#NULL!	#NULL!	0	0	0	0	0	0	0	0	2	5	4	#NULL!		#NULL!	1	7	0	4	6	7	8	6	1	#NULL!
584	21	4	1	4	4	3	3	2	4	4	4	4	4	4	4	4	9	#NULL!	#NULL!	#NULL!	#NULL!	#NULL!	#NULL!	#NULL!	0	0	0	0	0	0	0	0	2	5	1	2		2	#NULL!	#NULL!	#NULL!	#NULL!	#NULL!	#NULL!	#NULL!	#NULL!	3	3
588	19	8	2	5	2	1	3	2	4	4	1	4	4	4	1	4	3	7	#NULL!	#NULL!	#NULL!	#NULL!	#NULL!	#NULL!	0	0	1	0	0	0	1	0	3	5	1	8	투표권이 없어서	2	#NULL!	#NULL!	#NULL!	#NULL!	#NULL!	#NULL!	#NULL!	#NULL!	3	2
601	38	8	3	4	3	2	4	2	4	4	4	4	4	4	4	4	9	#NULL!	#NULL!	#NULL!	#NULL!	#NULL!	#NULL!	#NULL!	0	0	0	0	0	0	0	0	3	4	1	1		9	#NULL!	#NULL!	#NULL!	#NULL!	#NULL!	#NULL!	#NULL!	#NULL!	3	9
605	28	8	3	4	2	2	3	3	4	4	4	4	1	4	4	4	5	#NULL!	#NULL!	#NULL!	#NULL!	#NULL!	#NULL!	#NULL!	0	0	0	0	1	0	0	0	3	5	4	#NULL!		#NULL!	2	5	6	99	99	99	99	99	1	#NULL!
611	21	8	3	7	3	3	4	2	4	4	5	3	2	4	2	2	9	#NULL!	#NULL!	#NULL!	#NULL!	#NULL!	#NULL!	#NULL!	0	0	0	0	0	0	0	0	2	4	4	#NULL!		#NULL!	2	2	4	9	8	8	6	8	1	#NULL!
624	20	8	2	6	3	2	4	3	4	4	4	4	4	4	4	4	9	#NULL!	#NULL!	#NULL!	#NULL!	#NULL!	#NULL!	#NULL!	0	0	0	0	0	0	0	0	2	5	4	#NULL!		#NULL!	2	4	4	9	4	7	9	7	1	#NULL!
632	39	9	2	2	2	2	3	2	4	4	4	4	3	4	4	4	5	#NULL!	#NULL!	#NULL!	#NULL!	#NULL!	#NULL!	#NULL!	0	0	0	0	1	0	0	0	2	5	4	#NULL!		#NULL!	1	5	3	6	7	7	8	7	1	#NULL!
635	28	9	2	3	2	1	4	2	4	4	4	4	4	4	4	4	9	#NULL!	#NULL!	#NULL!	#NULL!	#NULL!	#NULL!	#NULL!	0	0	0	0	0	0	0	0	2	5	4	#NULL!		#NULL!	2	6	3	4	5	3	3	3	2	9
636	28	9	2	2	2	1	4	2	4	4	4	4	4	4	4	4	9	#NULL!	#NULL!	#NULL!	#NULL!	#NULL!	#NULL!	#NULL!	0	0	0	0	0	0	0	0	3	5	1	5		2	#NULL!	#NULL!	#NULL!	#NULL!	#NULL!	#NULL!	#NULL!	#NULL!	3	2
916	37	14	2	5	1	2	4	4	4	4	2	4	4	4	2	4	3	7	#NULL!	#NULL!	#NULL!	#NULL!	#NULL!	#NULL!	0	0	1	0	0	0	1	0	3	5	1	8	몸이 아파서	1	#NULL!	#NULL!	#NULL!	#NULL!	#NULL!	#NULL!	#NULL!	#NULL!	3	1
917	21	14	2	6	2	3	4	3	4	4	4	4	4	4	4	4	9	#NULL!	#NULL!	#NULL!	#NULL!	#NULL!	#NULL!	#NULL!	0	0	0	0	0	0	0	0	2	3	2	1		1	#NULL!	#NULL!	#NULL!	#NULL!	#NULL!	#NULL!	#NULL!	#NULL!	3	1
918	35	14	2	6	2	2	3	3	4	4	4	4	1	4	1	4	5	7	#NULL!	#NULL!	#NULL!	#NULL!	#NULL!	#NULL!	0	0	0	0	1	0	1	0	3	4	4	#NULL!		#NULL!	2	5	5	7	5	7	6	5	1	#NULL!
939	24	14	2	5	2	3	2	3	4	4	1	1	4	4	1	4	3	4	7	#NULL!	#NULL!	#NULL!	#NULL!	#NULL!	0	0	1	1	0	0	1	0	2	4	4	#NULL!		#NULL!	2	4	8	8	8	8	8	8	1	#NULL!
945	29	14	3	7	2	3	3	3	4	4	4	2	2	4	2	2	4	5	7	8	#NULL!	#NULL!	#NULL!	#NULL!	0	0	0	1	1	0	1	1	2	4	4	#NULL!		#NULL!	1	6	6	6	6	7	7	7	1	#NULL!
950	23	14	3	4	1	2	3	3	4	4	4	4	4	4	4	5	9	#NULL!	#NULL!	#NULL!	#NULL!	#NULL!	#NULL!	#NULL!	0	0	0	0	0	0	0	0	3	4	4	#NULL!		#NULL!	2	4	4	6	6	6	6	7	1	#NULL!
951	31	14	3	5	4	4	2	3	4	4	4	4	3	4	4	4	9	#NULL!	#NULL!	#NULL!	#NULL!	#NULL!	#NULL!	#NULL!	0	0	0	0	0	0	0	0	3	4	4	#NULL!		#NULL!	1	7	4	7	7	7	7	5	1	#NULL!
958	38	14	3	6	3	2	3	2	4	4	4	4	1	4	1	4	5	7	#NULL!	#NULL!	#NULL!	#NULL!	#NULL!	#NULL!	0	0	0	0	1	0	1	0	3	3	4	#NULL!		#NULL!	2	4	3	4	6	5	6	4	1	#NULL!
965	33	3	1	7	2	2	4	2	4	4	4	4	4	4	1	4	7	#NULL!	#NULL!	#NULL!	#NULL!	#NULL!	#NULL!	#NULL!	0	0	0	0	0	0	1	0	3	4	4	#NULL!		#NULL!	2	2	1	7	8	7	7	6	1	#NULL!
967	30	3	1	6	2	2	3	2	4	4	4	4	1	4	4	4	5	#NULL!	#NULL!	#NULL!	#NULL!	#NULL!	#NULL!	#NULL!	0	0	0	0	1	0	0	0	3	4	4	#NULL!		#NULL!	1	2	6	8	8	8	7	7	1	#NULL!
969	21	3	1	8	1	2	4	2	4	4	4	4	4	4	1	4	7	#NULL!	#NULL!	#NULL!	#NULL!	#NULL!	#NULL!	#NULL!	0	0	0	0	0	0	1	0	3	5	4	#NULL!		#NULL!	1	6	1	6	8	7	7	5	1	#NULL!
979	23	3	1	8	3	3	3	3	4	4	4	4	4	4	4	4	9	#NULL!	#NULL!	#NULL!	#NULL!	#NULL!	#NULL!	#NULL!	0	0	0	0	0	0	0	0	3	4	4	#NULL!		#NULL!	9	4	5	6	5	7	6	7	1	#NULL!
1001	36	3	1	7	3	3	4	3	4	4	4	4	4	4	2	2	7	8	#NULL!	#NULL!	#NULL!	#NULL!	#NULL!	#NULL!	0	0	0	0	0	0	1	1	2	4	4	#NULL!		#NULL!	1	1	4	5	6	5	7	7	1	#NULL!
1007	38	3	1	4	1	1	5	4	4	2	2	2	1	3	1	1	3	5	7	8	#NULL!	#NULL!	#NULL!	#NULL!	0	0	1	0	1	0	1	1	3	5	4	#NULL!		#NULL!	1	5	1	6	5	7	9	5	1	#NULL!
1012	22	3	1	7	2	2	3	3	4	4	4	4	2	4	4	4	5	#NULL!	#NULL!	#NULL!	#NULL!	#NULL!	#NULL!	#NULL!	0	0	0	0	1	0	0	0	3	3	4	#NULL!		#NULL!	1	4	5	7	7	7	7	6	1	#NULL!
1016	22	3	1	7	2	2	3	3	4	4	4	4	2	4	4	4	5	#NULL!	#NULL!	#NULL!	#NULL!	#NULL!	#NULL!	#NULL!	0	0	0	0	1	0	0	0	3	5	1	7		2	#NULL!	#NULL!	#NULL!	#NULL!	#NULL!	#NULL!	#NULL!	#NULL!	3	2
1027	30	14	3	8	2	2	3	3	4	4	4	4	4	4	4	4	9	#NULL!	#NULL!	#NULL!	#NULL!	#NULL!	#NULL!	#NULL!	0	0	0	0	0	0	0	0	3	4	4	#NULL!		#NULL!	1	1	3	6	5	7	7	6	1	#NULL!
1028	20	14	3	4	1	1	4	2	4	4	4	4	4	4	4	4	9	#NULL!	#NULL!	#NULL!	#NULL!	#NULL!	#NULL!	#NULL!	0	0	0	0	0	0	0	0	4	5	4	#NULL!		#NULL!	2	3	6	7	8	9	7	7	1	#NULL!
1127	36	16	2	6	2	1	3	2	4	4	4	5	5	4	4	5	9	#NULL!	#NULL!	#NULL!	#NULL!	#NULL!	#NULL!	#NULL!	0	0	0	0	0	0	0	0	3	4	4	#NULL!		#NULL!	2	2	4	6	3	3	5	3	2	3
1128	21	16	2	5	2	2	3	2	4	4	4	4	4	4	4	4	9	#NULL!	#NULL!	#NULL!	#NULL!	#NULL!	#NULL!	#NULL!	0	0	0	0	0	0	0	0	4	4	4	#NULL!		#NULL!	2	4	6	10	6	6	10	10	1	#NULL!
1203	22	6	1	9	3	2	2	2	4	4	3	4	4	4	4	4	9	#NULL!	#NULL!	#NULL!	#NULL!	#NULL!	#NULL!	#NULL!	0	0	0	0	0	0	0	0	4	5	4	#NULL!		#NULL!	2	5	6	5	6	5	6	6	1	#NULL!
1204	33	6	1	4	4	4	2	2	4	4	1	4	1	4	2	1	9	#NULL!	#NULL!	#NULL!	#NULL!	#NULL!	#NULL!	#NULL!	0	0	0	0	0	0	0	0	3	2	4	#NULL!		#NULL!	1	5	8	9	8	9	10	10	1	#NULL!
1208	39	6	1	5	4	4	3	3	4	4	4	4	4	4	1	4	9	#NULL!	#NULL!	#NULL!	#NULL!	#NULL!	#NULL!	#NULL!	0	0	0	0	0	0	0	0	4	5	1	5		2	#NULL!	#NULL!	#NULL!	#NULL!	#NULL!	#NULL!	#NULL!	#NULL!	3	2
1211	23	6	1	7	2	4	3	2	4	4	4	1	1	2	1	4	4	5	7	#NULL!	#NULL!	#NULL!	#NULL!	#NULL!	0	0	0	1	1	0	1	0	2	3	4	#NULL!		#NULL!	1	4	3	5	7	6	6	6	1	#NULL!
1212	33	6	1	4	2	2	3	4	4	4	3	1	1	4	3	4	4	5	#NULL!	#NULL!	#NULL!	#NULL!	#NULL!	#NULL!	0	0	0	1	1	0	0	0	3	4	1	6		2	#NULL!	#NULL!	#NULL!	#NULL!	#NULL!	#NULL!	#NULL!	#NULL!	3	3
1224	20	6	1	5	3	3	3	2	4	4	5	4	4	4	4	4	3	#NULL!	#NULL!	#NULL!	#NULL!	#NULL!	#NULL!	#NULL!	0	0	1	0	0	0	0	0	3	4	4	#NULL!		#NULL!	1	6	0	7	0	8	9	9	1	#NULL!
1229	27	6	1	4	3	3	2	2	4	4	4	4	2	4	2	2	5	7	8	#NULL!	#NULL!	#NULL!	#NULL!	#NULL!	0	0	0	0	1	0	1	1	3	5	1	5		1	#NULL!	#NULL!	#NULL!	#NULL!	#NULL!	#NULL!	#NULL!	#NULL!	3	1
1234	29	6	1	4	3	4	2	3	4	4	4	4	3	4	2	2	5	7	8	#NULL!	#NULL!	#NULL!	#NULL!	#NULL!	0	0	0	0	1	0	1	1	2	9	1	5		1	#NULL!	#NULL!	#NULL!	#NULL!	#NULL!	#NULL!	#NULL!	#NULL!	3	1
1235	36	6	1	4	4	3	4	3	4	4	4	4	2	4	2	2	5	7	8	#NULL!	#NULL!	#NULL!	#NULL!	#NULL!	0	0	0	0	1	0	1	1	2	5	4	#NULL!		#NULL!	1	3	7	9	9	8	8	8	1	#NULL!
1238	22	10	2	7	3	3	3	3	4	4	4	4	4	4	4	4	9	#NULL!	#NULL!	#NULL!	#NULL!	#NULL!	#NULL!	#NULL!	0	0	0	0	0	0	0	0	4	5	4	#NULL!		#NULL!	2	6	5	5	7	6	6	7	1	#NULL!
1239	30	10	2	5	1	1	4	2	4	4	4	4	4	4	4	4	9	#NULL!	#NULL!	#NULL!	#NULL!	#NULL!	#NULL!	#NULL!	0	0	0	0	0	0	0	0	4	4	4	#NULL!		#NULL!	1	1	3	10	10	8	10	10	1	#NULL!
1240	37	10	2	5	2	2	3	3	4	4	4	1	1	4	1	4	4	5	7	#NULL!	#NULL!	#NULL!	#NULL!	#NULL!	0	0	0	1	1	0	1	0	3	4	4	#NULL!		#NULL!	1	1	6	7	8	7	8	8	1	#NULL!
1244	21	10	2	5	2	3	3	2	4	4	4	4	4	4	4	4	3	#NULL!	#NULL!	#NULL!	#NULL!	#NULL!	#NULL!	#NULL!	0	0	1	0	0	0	0	0	3	4	4	#NULL!		#NULL!	2	5	3	3	3	3	4	4	1	#NULL!
1245	39	10	2	5	3	2	4	3	4	4	3	4	4	4	4	4	3	#NULL!	#NULL!	#NULL!	#NULL!	#NULL!	#NULL!	#NULL!	0	0	1	0	0	0	0	0	4	4	1	4		2	#NULL!	#NULL!	#NULL!	#NULL!	#NULL!	#NULL!	#NULL!	#NULL!	3	2
1263	25	10	3	4	4	2	2	3	4	4	4	4	4	4	4	4	3	#NULL!	#NULL!	#NULL!	#NULL!	#NULL!	#NULL!	#NULL!	0	0	1	0	0	0	0	0	3	3	4	#NULL!		#NULL!	2	2	1	9	5	9	9	9	1	#NULL!
1271	37	10	3	5	2	2	4	2	4	4	4	4	4	4	4	4	9	#NULL!	#NULL!	#NULL!	#NULL!	#NULL!	#NULL!	#NULL!	0	0	0	0	0	0	0	0	2	5	4	#NULL!		#NULL!	1	4	1	5	5	5	5	5	2	3
1275	26	11	2	5	3	2	4	1	4	4	4	4	4	4	4	4	5	#NULL!	#NULL!	#NULL!	#NULL!	#NULL!	#NULL!	#NULL!	0	0	0	0	1	0	0	0	2	5	1	5		1	#NULL!	#NULL!	#NULL!	#NULL!	#NULL!	#NULL!	#NULL!	#NULL!	3	1
1276	36	11	2	7	3	2	4	3	4	4	4	4	2	4	2	2	5	7	8	#NULL!	#NULL!	#NULL!	#NULL!	#NULL!	0	0	0	0	1	0	1	1	2	4	4	#NULL!		#NULL!	2	5	5	9	9	8	8	8	1	#NULL!
1280	23	11	2	5	2	2	3	3	4	4	3	3	2	4	2	2	5	7	#NULL!	#NULL!	#NULL!	#NULL!	#NULL!	#NULL!	0	0	0	0	1	0	1	0	4	4	4	#NULL!		#NULL!	2	4	5	5	5	5	5	5	2	3
1281	33	11	2	5	2	4	3	2	4	4	4	4	2	4	2	2	5	7	8	#NULL!	#NULL!	#NULL!	#NULL!	#NULL!	0	0	0	0	1	0	1	1	2	4	4	#NULL!		#NULL!	2	4	6	9	8	7	8	8	1	#NULL!
1289	23	11	2	4	3	1	3	4	4	4	4	4	4	4	4	4	9	#NULL!	#NULL!	#NULL!	#NULL!	#NULL!	#NULL!	#NULL!	0	0	0	0	0	0	0	0	3	3	4	#NULL!		#NULL!	2	3	1	5	3	8	9	9	1	#NULL!
1290	35	11	2	6	2	2	3	2	4	4	4	4	4	4	2	2	9	#NULL!	#NULL!	#NULL!	#NULL!	#NULL!	#NULL!	#NULL!	0	0	0	0	0	0	0	0	2	4	4	#NULL!		#NULL!	2	3	10	10	10	10	10	10	1	#NULL!
1295	33	11	3	5	1	1	2	3	4	4	4	1	1	4	4	4	5	#NULL!	#NULL!	#NULL!	#NULL!	#NULL!	#NULL!	#NULL!	0	0	0	0	1	0	0	0	3	4	4	#NULL!		#NULL!	2	4	2	4	4	4	4	3	1	#NULL!
1299	27	11	3	0	2	4	4	2	4	4	4	4	4	4	3	5	7	8	#NULL!	#NULL!	#NULL!	#NULL!	#NULL!	#NULL!	0	0	0	0	0	0	1	1	4	5	4	#NULL!		#NULL!	1	4	7	9	8	7	8	8	1	#NULL!
1300	32	11	3	5	4	4	3	4	4	4	4	4	4	4	2	4	7	#NULL!	#NULL!	#NULL!	#NULL!	#NULL!	#NULL!	#NULL!	0	0	0	0	0	0	1	0	2	4	4	#NULL!		#NULL!	1	1	8	7	8	8	6	7	1	#NULL!
1303	34	11	3	6	2	2	3	3	4	4	4	2	1	1	1	1	5	6	7	8	#NULL!	#NULL!	#NULL!	#NULL!	0	0	0	0	1	1	1	1	2	4	4	#NULL!		#NULL!	9	2	4	6	1	5	9	10	1	#NULL!
1312	21	11	3	3	2	3	3	2	4	4	4	4	4	4	4	4	9	#NULL!	#NULL!	#NULL!	#NULL!	#NULL!	#NULL!	#NULL!	0	0	0	0	0	0	0	0	2	4	4	#NULL!		#NULL!	2	4	1	9	9	9	8	8	1	#NULL!
31	44	1	1	5	1	2	3	3	4	3	4	4	2	3	1	2	9	#NULL!	#NULL!	#NULL!	#NULL!	#NULL!	#NULL!	#NULL!	0	0	0	0	0	0	0	0	2	4	4	#NULL!		#NULL!	1	2	8	8	9	9	9	9	1	#NULL!
34	50	1	1	6	2	2	4	2	4	4	4	4	4	4	4	1	8	#NULL!	#NULL!	#NULL!	#NULL!	#NULL!	#NULL!	#NULL!	0	0	0	0	0	0	0	1	3	4	4	#NULL!		#NULL!	1	6	0	0	7	4	8	8	1	#NULL!
35	51	1	1	4	1	2	3	3	4	3	4	4	2	2	1	2	9	#NULL!	#NULL!	#NULL!	#NULL!	#NULL!	#NULL!	#NULL!	0	0	0	0	0	0	0	0	2	4	4	#NULL!		#NULL!	1	2	7	8	9	9	9	9	1	#NULL!
39	41	1	1	5	4	3	3	3	4	4	4	1	1	4	1	1	4	7	8	#NULL!	#NULL!	#NULL!	#NULL!	#NULL!	0	0	0	1	0	0	1	1	3	4	4	#NULL!		#NULL!	2	7	3	6	6	8	8	7	2	1
40	42	1	1	7	3	3	2	3	4	4	4	1	1	4	1	1	4	8	#NULL!	#NULL!	#NULL!	#NULL!	#NULL!	#NULL!	0	0	0	1	0	0	0	1	2	3	4	#NULL!		#NULL!	2	2	8	7	6	7	7	7	2	3
46	43	1	1	7	2	3	3	2	4	4	2	1	2	4	2	1	4	7	8	#NULL!	#NULL!	#NULL!	#NULL!	#NULL!	0	0	0	1	0	0	1	1	2	5	4	#NULL!		#NULL!	2	6	2	8	7	8	7	8	2	3
47	43	1	1	1	1	1	1	5	4	1	2	1	5	4	4	5	2	4	#NULL!	#NULL!	#NULL!	#NULL!	#NULL!	#NULL!	0	1	0	1	0	0	0	0	3	4	4	#NULL!		#NULL!	2	5	5	10	10	0	10	0	2	3
68	40	1	1	6	2	1	2	2	4	4	2	3	4	2	4	9	3	6	#NULL!	#NULL!	#NULL!	#NULL!	#NULL!	#NULL!	0	0	1	0	0	1	0	0	3	4	4	#NULL!		#NULL!	1	1	8	9	9	9	8	8	1	#NULL!
89	44	1	1	6	4	3	2	2	4	4	4	4	1	4	1	4	9	#NULL!	#NULL!	#NULL!	#NULL!	#NULL!	#NULL!	#NULL!	0	0	0	0	0	0	0	0	2	5	4	#NULL!		#NULL!	1	1	5	8	7	5	9	8	1	#NULL!
92	45	1	1	6	2	1	3	3	4	4	4	4	4	4	4	4	9	#NULL!	#NULL!	#NULL!	#NULL!	#NULL!	#NULL!	#NULL!	0	0	0	0	0	0	0	0	2	5	1	1		2	#NULL!	#NULL!	#NULL!	#NULL!	#NULL!	#NULL!	#NULL!	#NULL!	3	2
104	40	1	1	0	5	1	1	3	4	4	4	4	4	4	4	4	9	#NULL!	#NULL!	#NULL!	#NULL!	#NULL!	#NULL!	#NULL!	0	0	0	0	0	0	0	0	4	3	4	#NULL!		#NULL!	2	5	5	10	5	8	7	6	2	3
114	40	1	1	4	2	2	3	3	4	4	4	4	3	4	4	4	9	#NULL!	#NULL!	#NULL!	#NULL!	#NULL!	#NULL!	#NULL!	0	0	0	0	0	0	0	0	3	4	4	#NULL!		#NULL!	2	4	8	7	7	9	8	7	2	3
118	47	1	1	5	2	2	4	2	4	4	4	4	3	4	3	4	9	#NULL!	#NULL!	#NULL!	#NULL!	#NULL!	#NULL!	#NULL!	0	0	0	0	0	0	0	0	3	4	4	#NULL!		#NULL!	1	3	5	7	7	8	7	8	1	#NULL!
120	52	1	1	5	2	3	2	4	4	4	1	1	1	4	1	1	3	#NULL!	#NULL!	#NULL!	#NULL!	#NULL!	#NULL!	#NULL!	0	0	1	0	0	0	0	0	2	1	4	#NULL!		#NULL!	1	1	1	3	7	9	9	9	1	#NULL!
129	50	1	1	4	2	2	2	3	4	4	3	4	4	1	4	4	9	#NULL!	#NULL!	#NULL!	#NULL!	#NULL!	#NULL!	#NULL!	0	0	0	0	0	0	0	0	3	3	4	#NULL!		#NULL!	2	1	5	7	6	7	6	7	1	#NULL!
130	55	1	1	5	2	2	3	4	4	4	4	4	1	4	3	4	9	#NULL!	#NULL!	#NULL!	#NULL!	#NULL!	#NULL!	#NULL!	0	0	0	0	0	0	0	0	3	4	4	#NULL!		#NULL!	1	1	5	8	6	9	5	9	1	#NULL!
131	49	1	1	6	2	2	4	3	4	4	4	4	1	4	4	4	9	#NULL!	#NULL!	#NULL!	#NULL!	#NULL!	#NULL!	#NULL!	0	0	0	0	0	0	0	0	3	3	4	#NULL!		#NULL!	1	1	5	7	7	8	6	8	1	#NULL!
132	45	1	1	8	2	2	4	2	4	4	3	4	1	4	3	1	9	#NULL!	#NULL!	#NULL!	#NULL!	#NULL!	#NULL!	#NULL!	0	0	0	0	0	0	0	0	3	4	4	#NULL!		#NULL!	2	7	7	7	6	8	7	6	1	#NULL!
133	45	1	1	7	2	2	3	2	4	4	3	4	1	4	3	4	9	#NULL!	#NULL!	#NULL!	#NULL!	#NULL!	#NULL!	#NULL!	0	0	0	0	0	0	0	0	3	4	4	#NULL!		#NULL!	2	7	7	7	7	9	8	8	2	3
136	53	1	1	7	2	2	4	2	4	4	4	4	1	4	1	4	7	#NULL!	#NULL!	#NULL!	#NULL!	#NULL!	#NULL!	#NULL!	0	0	0	0	0	0	1	0	3	4	4	#NULL!		#NULL!	1	2	7	9	8	9	9	8	1	#NULL!
147	48	1	1	6	3	2	2	3	4	4	4	4	1	4	4	4	9	#NULL!	#NULL!	#NULL!	#NULL!	#NULL!	#NULL!	#NULL!	0	0	0	0	0	0	0	0	3	2	4	#NULL!		#NULL!	1	3	6	6	7	9	8	7	1	#NULL!
148	58	1	1	6	2	3	2	2	4	4	4	4	3	4	3	4	9	#NULL!	#NULL!	#NULL!	#NULL!	#NULL!	#NULL!	#NULL!	0	0	0	0	0	0	0	0	3	2	4	#NULL!		#NULL!	1	3	5	7	6	8	6	7	1	#NULL!
150	46	1	1	6	1	2	2	3	3	3	2	3	3	3	3	3	3	#NULL!	#NULL!	#NULL!	#NULL!	#NULL!	#NULL!	#NULL!	0	0	1	0	0	0	0	0	2	3	4	#NULL!		#NULL!	1	5	6	9	8	9	6	7	1	#NULL!
166	57	1	1	6	4	3	9	9	4	4	3	1	1	4	1	4	9	#NULL!	#NULL!	#NULL!	#NULL!	#NULL!	#NULL!	#NULL!	0	0	0	0	0	0	0	0	2	4	4	#NULL!		#NULL!	2	4	4	6	6	7	5	6	2	3
175	48	1	1	3	2	3	2	3	4	4	4	1	1	4	4	4	9	#NULL!	#NULL!	#NULL!	#NULL!	#NULL!	#NULL!	#NULL!	0	0	0	0	0	0	0	0	3	2	4	#NULL!		#NULL!	1	4	5	8	7	8	7	8	2	3
176	44	1	1	4	2	2	2	3	4	4	4	4	2	4	1	4	9	#NULL!	#NULL!	#NULL!	#NULL!	#NULL!	#NULL!	#NULL!	0	0	0	0	0	0	0	0	2	4	4	#NULL!		#NULL!	2	3	3	7	7	8	6	8	1	#NULL!
294	43	1	1	6	4	3	3	3	4	4	4	4	4	4	2	1	8	#NULL!	#NULL!	#NULL!	#NULL!	#NULL!	#NULL!	#NULL!	0	0	0	0	0	0	0	1	4	4	4	#NULL!		#NULL!	1	4	6	7	7	6	5	5	1	#NULL!
303	52	1	1	8	2	2	3	3	4	4	2	3	1	4	3	3	5	#NULL!	#NULL!	#NULL!	#NULL!	#NULL!	#NULL!	#NULL!	0	0	0	0	1	0	0	0	2	3	4	#NULL!		#NULL!	2	6	1	4	5	6	9	5	2	3
306	47	1	1	6	4	3	3	4	4	4	4	4	4	4	1	1	8	#NULL!	#NULL!	#NULL!	#NULL!	#NULL!	#NULL!	#NULL!	0	0	0	0	0	0	0	1	4	4	4	#NULL!		#NULL!	2	5	4	7	7	7	7	5	1	#NULL!
319	55	1	1	7	4	4	2	2	4	5	5	3	3	4	4	9	9	#NULL!	#NULL!	#NULL!	#NULL!	#NULL!	#NULL!	#NULL!	0	0	0	0	0	0	0	0	1	5	1	2		1	#NULL!	#NULL!	#NULL!	#NULL!	#NULL!	#NULL!	#NULL!	#NULL!	3	6	없음
390	48	1	1	3	2	2	2	3	4	4	4	2	1	4	1	4	9	#NULL!	#NULL!	#NULL!	#NULL!	#NULL!	#NULL!	#NULL!	0	0	0	0	0	0	0	0	2	4	4	#NULL!		#NULL!	1	3	5	8	7	6	7	7	1	#NULL!
723	40	2	1	3	2	2	3	3	4	5	4	4	1	4	1	4	2	5	7	#NULL!	#NULL!	#NULL!	#NULL!	#NULL!	0	1	0	0	1	0	1	0	2	4	1	1		2	#NULL!	#NULL!	#NULL!	#NULL!	#NULL!	#NULL!	#NULL!	#NULL!	3	2
724	47	2	1	2	2	2	3	3	4	5	4	4	2	4	1	4	5	7	#NULL!	#NULL!	#NULL!	#NULL!	#NULL!	#NULL!	0	0	0	0	1	0	1	0	3	4	4	#NULL!		#NULL!	2	1	2	2	4	7	8	8	1	#NULL!
730	49	2	1	5	2	2	3	3	4	4	2	4	2	4	1	4	3	5	7	#NULL!	#NULL!	#NULL!	#NULL!	#NULL!	0	0	1	0	1	0	1	0	2	4	4	#NULL!		#NULL!	2	2	1	1	5	5	7	7	1	#NULL!
731	48	2	1	5	2	2	3	3	4	4	4	4	2	4	1	4	3	4	5	7	#NULL!	#NULL!	#NULL!	#NULL!	0	0	1	1	1	0	1	0	2	4	4	#NULL!		#NULL!	2	2	1	1	1	8	9	9	1	#NULL!
732	54	2	1	3	2	2	4	4	4	4	4	4	2	4	1	4	3	4	5	7	#NULL!	#NULL!	#NULL!	#NULL!	0	0	1	1	1	0	1	0	2	4	4	#NULL!		#NULL!	2	2	1	1	2	8	8	8	1	#NULL!
733	57	2	1	5	3	2	3	4	4	4	4	4	4	4	1	4	5	7	#NULL!	#NULL!	#NULL!	#NULL!	#NULL!	#NULL!	0	0	0	0	1	0	1	0	2	3	4	#NULL!		#NULL!	2	1	6	7	5	7	7	7	1	#NULL!
767	44	2	1	6	2	1	4	4	4	4	1	4	4	4	9	2	3	8	#NULL!	#NULL!	#NULL!	#NULL!	#NULL!	#NULL!	0	0	1	0	0	0	0	1	2	4	3	1		1	#NULL!	#NULL!	#NULL!	#NULL!	#NULL!	#NULL!	#NULL!	#NULL!	3	1
768	50	2	1	7	1	1	5	4	4	4	3	4	4	4	4	3	9	#NULL!	#NULL!	#NULL!	#NULL!	#NULL!	#NULL!	#NULL!	0	0	0	0	0	0	0	0	2	1	4	#NULL!		#NULL!	2	6	1	2	7	5	9	7	2	1
769	50	2	1	6	2	1	4	3	4	4	1	4	4	4	1	4	3	7	#NULL!	#NULL!	#NULL!	#NULL!	#NULL!	#NULL!	0	0	1	0	0	0	1	0	2	4	4	#NULL!		#NULL!	1	4	4	5	6	5	7	5	2	3
776	44	2	1	8	4	3	3	3	4	1	2	4	1	1	1	3	2	3	4	5	6	7	#NULL!	#NULL!	0	1	1	1	1	1	1	0	4	3	4	#NULL!		#NULL!	2	1	8	9	7	9	9	8	1	#NULL!
832	52	15	2	5	1	2	4	4	4	4	4	4	4	4	1	4	7	#NULL!	#NULL!	#NULL!	#NULL!	#NULL!	#NULL!	#NULL!	0	0	0	0	0	0	1	0	2	4	4	#NULL!		#NULL!	1	3	2	8	8	9	8	9	1	#NULL!
838	47	15	2	3	5	4	2	2	4	4	4	3	2	2	1	5	9	#NULL!	#NULL!	#NULL!	#NULL!	#NULL!	#NULL!	#NULL!	0	0	0	0	0	0	0	0	3	4	1	2		9	#NULL!	#NULL!	#NULL!	#NULL!	#NULL!	#NULL!	#NULL!	#NULL!	3	3
839	45	15	2	6	2	2	3	4	4	4	2	1	2	4	1	1	9	#NULL!	#NULL!	#NULL!	#NULL!	#NULL!	#NULL!	#NULL!	0	0	0	0	0	0	0	0	3	3	4	#NULL!		#NULL!	2	4	8	10	5	3	4	8	2	3
849	53	15	2	3	2	2	3	3	4	4	5	4	1	4	1	3	5	7	#NULL!	#NULL!	#NULL!	#NULL!	#NULL!	#NULL!	0	0	0	0	1	0	1	0	2	3	4	#NULL!		#NULL!	2	4	1	5	6	7	7	2	1	#NULL!
864	40	15	3	6	2	2	3	3	4	4	4	4	2	4	2	2	9	#NULL!	#NULL!	#NULL!	#NULL!	#NULL!	#NULL!	#NULL!	0	0	0	0	0	0	0	0	2	4	4	#NULL!		#NULL!	2	1	3	5	5	5	5	5	1	#NULL!
879	44	15	3	6	2	2	3	3	4	2	4	1	1	4	4	4	2	6	7	#NULL!	#NULL!	#NULL!	#NULL!	#NULL!	0	1	0	0	0	1	1	0	3	3	4	#NULL!		#NULL!	1	1	5	5	10	7	5	5	1	#NULL!
880	49	15	2	7	2	2	3	3	4	4	4	4	1	4	1	4	1	5	7	#NULL!	#NULL!	#NULL!	#NULL!	#NULL!	1	0	0	0	1	0	1	0	2	5	4	#NULL!		#NULL!	2	5	5	5	9	7	6	6	2	3
881	51	15	2	7	3	3	2	2	4	4	4	1	1	4	1	4	1	4	5	7	#NULL!	#NULL!	#NULL!	#NULL!	1	0	0	1	1	0	1	0	2	5	4	#NULL!		#NULL!	2	5	5	9	5	9	9	9	2	3
887	41	15	3	10	4	4	2	3	4	2	2	1	1	4	1	1	5	7	8	#NULL!	#NULL!	#NULL!	#NULL!	#NULL!	0	0	0	0	1	0	1	1	2	4	4	#NULL!		#NULL!	1	3	9	8	9	9	9	9	2	3
889	50	15	2	8	2	2	3	3	4	4	3	4	3	4	1	4	3	5	7	#NULL!	#NULL!	#NULL!	#NULL!	#NULL!	0	0	1	0	1	0	1	0	2	4	4	#NULL!		#NULL!	1	2	7	9	9	9	9	9	1	#NULL!
1057	42	13	3	8	2	2	3	3	4	4	4	3	2	4	1	1	7	#NULL!	#NULL!	#NULL!	#NULL!	#NULL!	#NULL!	#NULL!	0	0	0	0	0	0	1	0	2	3	4	#NULL!		#NULL!	2	2	0	9	9	9	9	5	1	#NULL!
1094	54	13	2	4	4	1	1	2	4	4	4	1	1	3	1	1	4	7	8	#NULL!	#NULL!	#NULL!	#NULL!	#NULL!	0	0	0	1	0	0	1	1	3	2	4	#NULL!		#NULL!	2	4	1	3	5	6	6	4	2	3
1160	42	12	2	8	3	2	2	3	4	4	1	5	5	4	5	4	3	#NULL!	#NULL!	#NULL!	#NULL!	#NULL!	#NULL!	#NULL!	0	0	1	0	0	0	0	0	2	5	4	#NULL!		#NULL!	1	4	4	5	5	8	8	5	1	#NULL!
1173	50	12	2	5	2	2	2	3	4	4	5	4	4	4	4	4	9	#NULL!	#NULL!	#NULL!	#NULL!	#NULL!	#NULL!	#NULL!	0	0	0	0	0	0	0	0	3	4	4	#NULL!		#NULL!	1	2	3	7	5	5	3	3	1	#NULL!
1184	43	12	2	6	4	4	2	3	4	5	5	5	1	4	1	4	5	7	#NULL!	#NULL!	#NULL!	#NULL!	#NULL!	#NULL!	0	0	0	0	1	0	1	0	3	5	4	#NULL!		#NULL!	2	4	5	8	9	9	7	7	2	3
8	50	9	2	7	3	3	3	3	4	4	4	4	4	4	4	4	9	#NULL!	#NULL!	#NULL!	#NULL!	#NULL!	#NULL!	#NULL!	0	0	0	0	0	0	0	0	2	4	1	8	누구나 똑같을것 같아서	2	#NULL!	#NULL!	#NULL!	#NULL!	#NULL!	#NULL!	#NULL!	#NULL!	3	2
9	58	9	2	7	4	4	4	4	4	4	1	4	1	4	1	9	3	7	#NULL!	#NULL!	#NULL!	#NULL!	#NULL!	#NULL!	0	0	1	0	0	0	1	0	2	4	4	#NULL!		#NULL!	5	6	9	9	9	9	9	9	1	#NULL!
11	40	9	2	5	2	1	4	4	4	4	4	1	1	4	1	9	7	#NULL!	#NULL!	#NULL!	#NULL!	#NULL!	#NULL!	#NULL!	0	0	0	0	0	0	1	0	2	4	2	1		1	#NULL!	#NULL!	#NULL!	#NULL!	#NULL!	#NULL!	#NULL!	#NULL!	3	9
16	50	9	3	8	3	3	3	3	4	4	2	2	1	1	1	4	9	#NULL!	#NULL!	#NULL!	#NULL!	#NULL!	#NULL!	#NULL!	0	0	0	0	0	0	0	0	3	4	4	#NULL!		#NULL!	9	1	5	7	1	7	7	7	1	#NULL!
19	43	9	3	6	3	3	3	3	4	4	4	4	4	4	4	4	9	#NULL!	#NULL!	#NULL!	#NULL!	#NULL!	#NULL!	#NULL!	0	0	0	0	0	0	0	0	3	4	4	#NULL!		#NULL!	9	3	8	9	3	8	8	8	1	#NULL!
20	44	9	3	6	3	3	3	3	4	4	4	4	1	4	1	4	9	#NULL!	#NULL!	#NULL!	#NULL!	#NULL!	#NULL!	#NULL!	0	0	0	0	0	0	0	0	3	4	4	#NULL!		#NULL!	2	4	1	8	1	8	8	8	2	3
21	47	9	3	7	2	2	3	3	4	4	4	4	4	4	4	4	9	#NULL!	#NULL!	#NULL!	#NULL!	#NULL!	#NULL!	#NULL!	0	0	0	0	0	0	0	0	3	4	4	#NULL!		#NULL!	2	4	6	10	1	10	10	10	1	#NULL!
22	51	9	3	5	3	3	3	3	4	4	4	4	1	1	1	4	7	#NULL!	#NULL!	#NULL!	#NULL!	#NULL!	#NULL!	#NULL!	0	0	0	0	0	0	1	0	2	4	4	#NULL!		#NULL!	1	1	10	10	10	10	10	10	1	#NULL!
23	51	9	3	5	3	3	3	3	4	4	4	4	1	1	1	4	7	#NULL!	#NULL!	#NULL!	#NULL!	#NULL!	#NULL!	#NULL!	0	0	0	0	0	0	1	0	2	3	4	#NULL!		#NULL!	1	2	9	9	9	9	9	9	1	#NULL!
188	44	8	2	6	2	3	3	3	4	4	4	4	4	4	3	2	7	#NULL!	#NULL!	#NULL!	#NULL!	#NULL!	#NULL!	#NULL!	0	0	0	0	0	0	1	0	2	4	4	#NULL!		#NULL!	2	5	2	7	7	7	8	8	1	#NULL!
191	46	8	2	7	3	3	2	4	4	4	4	4	4	4	4	1	9	#NULL!	#NULL!	#NULL!	#NULL!	#NULL!	#NULL!	#NULL!	0	0	0	0	0	0	0	0	2	4	4	#NULL!		#NULL!	2	5	8	9	7	6	7	7	1	#NULL!
192	47	8	2	3	1	1	4	3	1	4	1	1	1	1	1	1	3	4	8	#NULL!	#NULL!	#NULL!	#NULL!	#NULL!	0	0	1	1	0	0	0	1	1	3	4	#NULL!		#NULL!	9	1	7	7	5	7	6	6	1	#NULL!
232	48	8	2	8	3	3	3	3	4	4	1	4	1	4	1	9	3	4	5	7	#NULL!	#NULL!	#NULL!	#NULL!	0	0	1	1	1	0	1	0	2	3	4	#NULL!		#NULL!	1	1	0	0	8	8	8	8	1	#NULL!
233	45	8	2	5	2	3	2	3	4	4	1	1	1	4	4	4	3	4	5	6	7	8	#NULL!	#NULL!	0	0	1	1	1	1	1	1	2	4	4	#NULL!		#NULL!	2	6	0	8	8	8	8	8	1	#NULL!
234	49	8	2	6	3	3	3	3	4	4	2	4	1	4	1	1	4	5	6	7	#NULL!	#NULL!	#NULL!	#NULL!	0	0	0	1	1	1	1	0	2	4	4	#NULL!		#NULL!	2	1	6	6	6	6	6	6	2	1
235	44	8	2	3	3	3	3	2	4	4	4	1	4	4	1	4	4	7	#NULL!	#NULL!	#NULL!	#NULL!	#NULL!	#NULL!	0	0	0	1	0	0	1	0	3	4	4	#NULL!		#NULL!	2	7	1	6	6	8	8	8	2	1
240	46	8	2	5	1	1	3	3	4	4	4	2	1	4	2	4	9	#NULL!	#NULL!	#NULL!	#NULL!	#NULL!	#NULL!	#NULL!	0	0	0	0	0	0	0	0	3	5	1	5		9	#NULL!	#NULL!	#NULL!	#NULL!	#NULL!	#NULL!	#NULL!	#NULL!	3	9
242	44	8	2	8	1	1	5	1	4	4	4	4	4	4	4	4	3	7	#NULL!	#NULL!	#NULL!	#NULL!	#NULL!	#NULL!	0	0	1	0	0	0	1	0	3	5	1	5		1	#NULL!	#NULL!	#NULL!	#NULL!	#NULL!	#NULL!	#NULL!	#NULL!	1	#NULL!
244	48	8	2	5	2	3	4	2	4	4	4	4	4	4	4	4	3	4	#NULL!	#NULL!	#NULL!	#NULL!	#NULL!	#NULL!	0	0	1	1	0	0	0	0	2	5	4	#NULL!		#NULL!	1	1	5	5	5	5	9	5	1	#NULL!
274	43	8	2	8	4	4	4	3	4	4	4	4	4	4	4	4	9	#NULL!	#NULL!	#NULL!	#NULL!	#NULL!	#NULL!	#NULL!	0	0	0	0	0	0	0	0	3	5	1	1		1	#NULL!	#NULL!	#NULL!	#NULL!	#NULL!	#NULL!	#NULL!	#NULL!	1	#NULL!
275	48	8	2	6	2	2	3	3	4	4	4	4	4	4	4	4	9	#NULL!	#NULL!	#NULL!	#NULL!	#NULL!	#NULL!	#NULL!	0	0	0	0	0	0	0	0	3	5	4	#NULL!		#NULL!	1	1	8	9	8	9	8	8	1	#NULL!
276	48	8	2	5	1	1	3	3	4	4	4	4	4	4	4	4	9	#NULL!	#NULL!	#NULL!	#NULL!	#NULL!	#NULL!	#NULL!	0	0	0	0	0	0	0	0	3	5	4	#NULL!		#NULL!	1	1	8	8	8	8	8	8	1	#NULL!
277	48	8	2	8	1	2	3	3	4	4	4	4	4	4	4	4	9	#NULL!	#NULL!	#NULL!	#NULL!	#NULL!	#NULL!	#NULL!	0	0	0	0	0	0	0	0	3	5	4	#NULL!		#NULL!	2	4	9	9	9	9	9	9	2	3
286	52	8	2	6	4	2	3	3	4	4	4	4	4	4	4	4	9	#NULL!	#NULL!	#NULL!	#NULL!	#NULL!	#NULL!	#NULL!	0	0	0	0	0	0	0	0	3	9	4	#NULL!		#NULL!	2	4	6	7	6	7	7	7	2	3
289	53	8	2	7	2	1	3	3	4	4	4	4	4	4	4	4	9	#NULL!	#NULL!	#NULL!	#NULL!	#NULL!	#NULL!	#NULL!	0	0	0	0	0	0	0	0	3	5	4	#NULL!		#NULL!	2	2	8	8	8	8	8	8	1	#NULL!
353	40	4	1	5	3	2	3	2	4	4	4	4	1	4	1	4	7	#NULL!	#NULL!	#NULL!	#NULL!	#NULL!	#NULL!	#NULL!	0	0	0	0	0	0	1	0	2	4	4	#NULL!		#NULL!	1	2	5	9	9	8	8	8	1	#NULL!
409	44	8	2	1	3	3	2	3	1	4	4	4	4	4	1	4	7	#NULL!	#NULL!	#NULL!	#NULL!	#NULL!	#NULL!	#NULL!	0	0	0	0	0	0	1	0	2	4	4	#NULL!		#NULL!	1	6	4	7	7	7	4	4	2	3
421	40	8	2	6	4	4	2	3	4	4	4	4	4	4	4	4	9	#NULL!	#NULL!	#NULL!	#NULL!	#NULL!	#NULL!	#NULL!	0	0	0	0	0	0	0	0	3	4	4	#NULL!		#NULL!	1	4	1	5	5	10	5	8	1	#NULL!
422	40	8	2	7	2	2	3	3	4	4	4	4	4	4	4	4	9	#NULL!	#NULL!	#NULL!	#NULL!	#NULL!	#NULL!	#NULL!	0	0	0	0	0	0	0	0	4	4	2	3		1	#NULL!	#NULL!	#NULL!	#NULL!	#NULL!	#NULL!	#NULL!	#NULL!	3	1
450	41	4	1	4	1	1	2	3	4	3	4	2	2	4	2	4	9	#NULL!	#NULL!	#NULL!	#NULL!	#NULL!	#NULL!	#NULL!	0	0	0	0	0	0	0	0	2	3	1	2		1	#NULL!	#NULL!	#NULL!	#NULL!	#NULL!	#NULL!	#NULL!	#NULL!	3	3
479	53	8	3	5	4	3	3	3	9	9	9	9	1	9	9	9	5	#NULL!	#NULL!	#NULL!	#NULL!	#NULL!	#NULL!	#NULL!	0	0	0	0	1	0	0	0	3	4	4	#NULL!		#NULL!	1	1	4	7	8	8	8	8	1	#NULL!
490	40	8	3	5	4	2	3	3	9	9	9	9	1	9	1	9	5	7	#NULL!	#NULL!	#NULL!	#NULL!	#NULL!	#NULL!	0	0	0	0	1	0	1	0	3	4	4	#NULL!		#NULL!	1	5	0	9	8	9	8	9	1	#NULL!
497	53	8	3	8	4	3	3	3	9	9	1	9	1	9	1	9	3	4	7	#NULL!	#NULL!	#NULL!	#NULL!	#NULL!	0	0	1	1	0	0	1	0	3	5	4	#NULL!		#NULL!	2	4	2	9	7	8	6	6	1	#NULL!
498	58	8	3	5	3	3	3	3	4	9	9	9	9	9	9	9	1	#NULL!	#NULL!	#NULL!	#NULL!	#NULL!	#NULL!	#NULL!	1	0	0	0	0	0	0	0	3	4	4	#NULL!		#NULL!	1	2	6	7	8	7	6	7	1	#NULL!
502	40	8	3	7	2	2	3	3	9	9	9	9	1	9	9	9	5	6	#NULL!	#NULL!	#NULL!	#NULL!	#NULL!	#NULL!	0	0	0	0	1	1	0	0	2	4	4	#NULL!		#NULL!	2	5	1	8	6	8	8	8	1	#NULL!
517	57	8	2	3	1	1	4	2	4	4	3	4	4	4	4	4	3	#NULL!	#NULL!	#NULL!	#NULL!	#NULL!	#NULL!	#NULL!	0	0	1	0	0	0	0	0	3	3	4	#NULL!		#NULL!	1	2	2	3	4	4	6	6	1	#NULL!
543	50	8	2	5	2	2	3	3	9	9	9	9	1	9	9	9	9	#NULL!	#NULL!	#NULL!	#NULL!	#NULL!	#NULL!	#NULL!	0	0	0	0	0	0	0	0	3	5	4	#NULL!		#NULL!	2	4	1	8	8	7	6	8	1	#NULL!
583	43	4	1	7	2	3	3	2	4	4	4	4	4	4	4	4	9	#NULL!	#NULL!	#NULL!	#NULL!	#NULL!	#NULL!	#NULL!	0	0	0	0	0	0	0	0	4	4	4	#NULL!		#NULL!	2	2	9	7	5	8	9	8	1	#NULL!
589	52	8	2	6	3	2	2	3	4	4	4	4	1	4	1	4	5	7	#NULL!	#NULL!	#NULL!	#NULL!	#NULL!	#NULL!	0	0	0	0	1	0	1	0	3	4	4	#NULL!		#NULL!	2	6	2	7	2	8	8	5	1	#NULL!
618	41	8	2	5	3	2	2	2	4	4	4	4	4	4	4	4	9	#NULL!	#NULL!	#NULL!	#NULL!	#NULL!	#NULL!	#NULL!	0	0	0	0	0	0	0	0	3	9	4	#NULL!		#NULL!	2	1	3	7	5	8	9	7	1	#NULL!
911	50	14	2	5	1	1	2	3	4	4	3	3	2	4	1	2	7	8	#NULL!	#NULL!	#NULL!	#NULL!	#NULL!	#NULL!	0	0	0	0	0	0	1	1	2	3	4	#NULL!		#NULL!	2	5	0	7	1	7	5	5	1	#NULL!
914	44	14	2	7	3	3	3	3	4	4	4	4	2	4	1	4	7	#NULL!	#NULL!	#NULL!	#NULL!	#NULL!	#NULL!	#NULL!	0	0	0	0	0	0	1	0	3	4	4	#NULL!		#NULL!	9	6	2	8	7	7	7	7	2	9
919	45	14	2	4	3	2	3	3	4	3	1	4	2	4	4	4	3	5	#NULL!	#NULL!	#NULL!	#NULL!	#NULL!	#NULL!	0	0	1	0	1	0	0	0	3	4	1	5		1	#NULL!	#NULL!	#NULL!	#NULL!	#NULL!	#NULL!	#NULL!	#NULL!	3	1
922	53	14	2	8	4	2	3	3	4	4	4	4	4	4	1	4	7	#NULL!	#NULL!	#NULL!	#NULL!	#NULL!	#NULL!	#NULL!	0	0	0	0	0	0	1	0	3	4	4	#NULL!		#NULL!	6	7	0	0	0	0	0	0	2	3
949	42	14	3	8	2	2	4	3	4	4	2	4	2	4	4	4	3	5	#NULL!	#NULL!	#NULL!	#NULL!	#NULL!	#NULL!	0	0	1	0	1	0	0	0	3	4	4	#NULL!		#NULL!	1	1	8	9	9	10	10	9	1	#NULL!
955	49	14	3	8	2	4	4	4	4	4	3	4	3	3	2	4	7	#NULL!	#NULL!	#NULL!	#NULL!	#NULL!	#NULL!	#NULL!	0	0	0	0	0	0	1	0	4	3	4	#NULL!		#NULL!	1	3	8	9	8	9	9	9	1	#NULL!
964	47	3	1	6	1	2	2	3	4	4	1	4	4	4	1	4	3	7	#NULL!	#NULL!	#NULL!	#NULL!	#NULL!	#NULL!	0	0	1	0	0	0	1	0	2	3	4	#NULL!		#NULL!	1	3	1	7	7	7	7	7	1	#NULL!
977	56	3	1	2	1	2	2	2	4	4	4	4	4	4	4	1	8	#NULL!	#NULL!	#NULL!	#NULL!	#NULL!	#NULL!	#NULL!	0	0	0	0	0	0	0	1	3	4	4	#NULL!		#NULL!	1	1	6	6	8	7	9	6	1	#NULL!
1004	47	3	1	5	2	3	2	3	4	4	4	3	1	4	1	4	5	7	#NULL!	#NULL!	#NULL!	#NULL!	#NULL!	#NULL!	0	0	0	0	1	0	1	0	2	4	4	#NULL!		#NULL!	1	1	6	6	7	6	6	6	1	#NULL!
1008	47	3	1	5	2	3	2	2	4	4	4	4	1	4	1	4	5	7	#NULL!	#NULL!	#NULL!	#NULL!	#NULL!	#NULL!	0	0	0	0	1	0	1	0	2	4	4	#NULL!		#NULL!	1	5	5	4	6	5	6	5	1	#NULL!
1026	43	14	3	8	4	2	2	2	4	4	4	4	1	1	4	1	5	6	8	#NULL!	#NULL!	#NULL!	#NULL!	#NULL!	0	0	0	0	1	1	0	1	4	3	4	#NULL!		#NULL!	1	1	7	7	7	7	7	7	1	#NULL!
1210	55	6	1	6	5	2	4	4	4	4	4	4	1	4	1	4	7	#NULL!	#NULL!	#NULL!	#NULL!	#NULL!	#NULL!	#NULL!	0	0	0	0	0	0	1	0	3	5	4	#NULL!		#NULL!	2	5	8	9	10	9	8	9	1	#NULL!
1217	49	6	1	5	2	2	3	2	4	4	4	4	4	4	4	1	8	#NULL!	#NULL!	#NULL!	#NULL!	#NULL!	#NULL!	#NULL!	0	0	0	0	0	0	0	1	3	4	4	#NULL!		#NULL!	1	1	3	5	7	7	5	5	1	#NULL!
1226	41	6	1	6	2	2	2	2	2	4	1	4	4	4	4	4	1	3	#NULL!	#NULL!	#NULL!	#NULL!	#NULL!	#NULL!	1	0	1	0	0	0	0	0	2	4	4	#NULL!		#NULL!	2	6	8	8	8	8	8	8	1	#NULL!
1241	44	10	2	3	4	2	4	9	4	4	4	4	2	4	1	4	7	#NULL!	#NULL!	#NULL!	#NULL!	#NULL!	#NULL!	#NULL!	0	0	0	0	0	0	1	0	4	4	4	#NULL!		#NULL!	1	1	3	7	8	8	8	8	1	#NULL!
1246	46	10	2	5	4	4	3	4	4	4	4	4	2	4	1	4	7	#NULL!	#NULL!	#NULL!	#NULL!	#NULL!	#NULL!	#NULL!	0	0	0	0	0	0	1	0	3	4	4	#NULL!		#NULL!	1	1	5	7	8	7	7	7	1	#NULL!
1256	45	10	2	4	3	3	3	3	4	4	2	3	2	4	2	2	3	4	5	7	8	#NULL!	#NULL!	#NULL!	0	0	1	1	1	0	1	1	3	4	4	#NULL!		#NULL!	2	4	5	5	5	5	5	5	2	3
1268	49	10	3	5	2	2	2	1	4	4	4	4	1	2	2	3	5	6	7	8	#NULL!	#NULL!	#NULL!	#NULL!	0	0	0	0	1	1	1	1	2	3	4	#NULL!		#NULL!	2	2	3	7	7	7	8	7	1	#NULL!
1278	50	11	2	3	4	2	3	2	4	4	4	4	2	2	2	2	9	#NULL!	#NULL!	#NULL!	#NULL!	#NULL!	#NULL!	#NULL!	0	0	0	0	0	0	0	0	2	3	4	#NULL!		#NULL!	1	5	3	9	8	9	8	8	1	#NULL!
1282	41	11	2	9	3	4	2	2	4	4	4	4	2	4	2	2	5	7	8	#NULL!	#NULL!	#NULL!	#NULL!	#NULL!	0	0	0	0	1	0	1	1	2	3	4	#NULL!		#NULL!	1	5	6	8	9	8	9	8	1	#NULL!
1283	50	11	2	6	2	4	3	3	4	4	4	4	2	4	2	2	5	7	8	#NULL!	#NULL!	#NULL!	#NULL!	#NULL!	0	0	0	0	1	0	1	1	3	4	4	#NULL!		#NULL!	1	5	5	8	9	7	8	8	1	#NULL!
1287	41	11	2	5	3	3	2	3	5	4	2	2	1	1	1	1	3	5	6	7	8	#NULL!	#NULL!	#NULL!	0	0	1	0	1	1	1	1	2	3	4	#NULL!		#NULL!	1	3	4	8	8	10	10	10	1	#NULL!
1291	43	11	2	6	2	2	4	3	4	4	4	4	4	2	2	4	3	5	6	7	#NULL!	#NULL!	#NULL!	#NULL!	0	0	1	0	1	1	1	0	3	5	4	#NULL!		#NULL!	1	4	5	6	5	6	6	5	1	#NULL!
1296	41	11	3	6	2	2	3	3	4	4	4	1	1	1	1	1	5	6	7	8	#NULL!	#NULL!	#NULL!	#NULL!	0	0	0	0	1	1	1	1	3	3	4	#NULL!		#NULL!	2	3	3	9	9	8	8	6	1	#NULL!
1297	50	11	3	7	4	2	3	3	4	4	4	4	2	4	2	2	5	7	8	#NULL!	#NULL!	#NULL!	#NULL!	#NULL!	0	0	0	0	1	0	1	1	2	4	4	#NULL!		#NULL!	1	5	9	8	9	8	9	9	1	#NULL!
1305	52	11	3	7	3	3	4	4	4	4	4	4	1	1	1	1	5	6	7	8	#NULL!	#NULL!	#NULL!	#NULL!	0	0	0	0	1	1	1	1	1	4	4	#NULL!		#NULL!	1	6	5	8	4	6	4	6	2	2
1317	43	11	3	3	2	3	3	3	4	4	4	4	4	4	1	4	7	#NULL!	#NULL!	#NULL!	#NULL!	#NULL!	#NULL!	#NULL!	0	0	0	0	0	0	1	0	2	4	4	#NULL!		#NULL!	1	2	9	9	5	9	9	8	1	#NULL!
3362	42	4	1	7	2	2	3	3	4	4	4	4	4	4	4	5	9	#NULL!	#NULL!	#NULL!	#NULL!	#NULL!	#NULL!	#NULL!	0	0	0	0	0	0	0	0	3	3	4	#NULL!		#NULL!	1	2	5	8	8	9	9	9	1	#NULL!
43	82	1	1	5	1	1	4	2	4	4	1	4	4	4	4	4	3	#NULL!	#NULL!	#NULL!	#NULL!	#NULL!	#NULL!	#NULL!	0	0	1	0	0	0	0	0	2	4	4	#NULL!		#NULL!	2	1	8	7	6	5	7	5	1	#NULL!
56	61	1	1	8	1	2	4	3	4	4	1	4	4	4	1	1	7	8	#NULL!	#NULL!	#NULL!	#NULL!	#NULL!	#NULL!	0	0	0	0	0	0	1	1	2	4	4	#NULL!		#NULL!	9	3	6	4	4	4	4	5	1	#NULL!
76	61	1	1	8	2	2	2	2	4	4	1	1	1	2	4	9	3	4	#NULL!	#NULL!	#NULL!	#NULL!	#NULL!	#NULL!	0	0	1	1	0	0	0	0	2	5	4	#NULL!		#NULL!	1	3	3	7	7	9	8	8	2	3
78	63	1	1	5	1	1	2	2	4	4	2	1	1	1	1	9	7	#NULL!	#NULL!	#NULL!	#NULL!	#NULL!	#NULL!	#NULL!	0	0	0	0	0	0	1	0	2	4	4	#NULL!		#NULL!	2	3	8	9	8	9	8	8	1	#NULL!
87	73	1	1	2	2	3	3	2	4	4	4	4	3	4	3	4	9	#NULL!	#NULL!	#NULL!	#NULL!	#NULL!	#NULL!	#NULL!	0	0	0	0	0	0	0	0	3	5	4	#NULL!		#NULL!	2	1	9	6	4	6	8	7	1	#NULL!
91	79	1	1	0	2	3	1	4	4	4	4	4	2	2	1	4	7	#NULL!	#NULL!	#NULL!	#NULL!	#NULL!	#NULL!	#NULL!	0	0	0	0	0	0	1	0	3	3	4	#NULL!		#NULL!	2	3	1	6	5	5	6	6	1	#NULL!
140	77	1	1	6	2	2	4	2	4	4	1	4	4	1	1	4	3	6	#NULL!	#NULL!	#NULL!	#NULL!	#NULL!	#NULL!	0	0	1	0	0	1	0	0	3	4	4	#NULL!		#NULL!	2	1	7	7	6	7	7	7	1	#NULL!
141	72	1	1	6	2	2	4	2	4	4	3	4	3	3	1	9	3	7	#NULL!	#NULL!	#NULL!	#NULL!	#NULL!	#NULL!	0	0	1	0	0	0	1	0	3	4	4	#NULL!		#NULL!	1	1	5	6	6	9	7	7	1	#NULL!
143	72	1	1	8	2	5	2	2	4	4	1	3	1	4	1	1	3	7	#NULL!	#NULL!	#NULL!	#NULL!	#NULL!	#NULL!	0	0	1	0	0	0	1	0	3	4	4	#NULL!		#NULL!	1	4	5	5	6	7	7	7	1	#NULL!
163	62	1	1	0	1	1	2	3	4	4	4	4	4	4	4	4	9	#NULL!	#NULL!	#NULL!	#NULL!	#NULL!	#NULL!	#NULL!	0	0	0	0	0	0	0	0	3	4	4	#NULL!		#NULL!	2	3	3	7	5	7	5	7	2	4
388	63	1	1	5	1	2	2	3	4	4	1	4	1	1	4	4	3	6	#NULL!	#NULL!	#NULL!	#NULL!	#NULL!	#NULL!	0	0	1	0	0	1	0	0	3	5	4	#NULL!		#NULL!	1	5	6	8	8	8	8	8	1	#NULL!
728	60	2	1	2	2	2	4	4	4	4	4	4	1	4	1	4	5	7	#NULL!	#NULL!	#NULL!	#NULL!	#NULL!	#NULL!	0	0	0	0	1	0	1	0	3	4	1	1		2	#NULL!	#NULL!	#NULL!	#NULL!	#NULL!	#NULL!	#NULL!	#NULL!	3	2
734	63	2	1	3	2	2	3	4	4	4	2	4	4	4	1	4	3	5	7	#NULL!	#NULL!	#NULL!	#NULL!	#NULL!	0	0	1	0	1	0	1	0	2	4	4	#NULL!		#NULL!	1	1	5	8	8	8	8	8	1	#NULL!
735	67	2	1	2	1	1	3	4	4	4	4	4	4	4	1	4	7	#NULL!	#NULL!	#NULL!	#NULL!	#NULL!	#NULL!	#NULL!	0	0	0	0	0	0	1	0	2	4	4	#NULL!		#NULL!	1	2	8	8	8	9	9	9	1	#NULL!
762	64	2	1	6	1	1	4	4	4	4	4	4	4	4	3	3	9	#NULL!	#NULL!	#NULL!	#NULL!	#NULL!	#NULL!	#NULL!	0	0	0	0	0	0	0	0	2	4	3	1		2	#NULL!	#NULL!	#NULL!	#NULL!	#NULL!	#NULL!	#NULL!	#NULL!	3	2
874	61	15	3	7	2	2	3	4	4	4	2	4	1	4	1	4	5	7	#NULL!	#NULL!	#NULL!	#NULL!	#NULL!	#NULL!	0	0	0	0	1	0	1	0	2	4	4	#NULL!		#NULL!	1	1	7	7	6	6	8	8	1	#NULL!
1098	64	13	2	7	3	4	2	4	4	4	4	4	3	3	3	4	9	#NULL!	#NULL!	#NULL!	#NULL!	#NULL!	#NULL!	#NULL!	0	0	0	0	0	0	0	0	2	3	4	#NULL!		#NULL!	2	3	10	7	6	5	5	5	1	#NULL!
1112	65	13	2	4	2	3	2	2	4	4	4	1	4	5	4	1	4	8	#NULL!	#NULL!	#NULL!	#NULL!	#NULL!	#NULL!	0	0	0	1	0	0	0	1	4	3	4	#NULL!		#NULL!	2	1	8	7	9	7	7	7	1	#NULL!
1118	66	13	2	8	3	2	4	4	4	3	3	4	4	4	4	5	9	#NULL!	#NULL!	#NULL!	#NULL!	#NULL!	#NULL!	#NULL!	0	0	0	0	0	0	0	0	2	5	4	#NULL!		#NULL!	2	1	8	6	9	9	9	6	1	#NULL!
15	69	9	3	8	3	3	3	3	4	4	1	4	4	4	4	4	3	#NULL!	#NULL!	#NULL!	#NULL!	#NULL!	#NULL!	#NULL!	0	0	1	0	0	0	0	0	2	4	4	#NULL!		#NULL!	9	3	10	10	10	10	10	10	1	#NULL!
206	72	8	2	8	3	2	2	3	4	4	4	4	1	4	4	4	9	#NULL!	#NULL!	#NULL!	#NULL!	#NULL!	#NULL!	#NULL!	0	0	0	0	0	0	0	0	2	3	4	#NULL!		#NULL!	1	1	5	7	7	6	4	7	1	#NULL!
218	68	8	2	5	2	5	5	3	4	4	1	1	1	1	1	1	3	8	#NULL!	#NULL!	#NULL!	#NULL!	#NULL!	#NULL!	0	0	1	0	0	0	0	1	1	3	4	#NULL!		#NULL!	1	1	0	5	10	9	5	5	1	#NULL!
364	66	4	1	8	4	2	3	2	4	4	4	3	1	1	1	4	7	#NULL!	#NULL!	#NULL!	#NULL!	#NULL!	#NULL!	#NULL!	0	0	0	0	0	0	1	0	3	3	4	#NULL!		#NULL!	1	1	8	9	8	9	8	8	1	#NULL!
500	62	8	3	3	2	2	2	3	9	9	9	9	9	1	1	9	6	7	#NULL!	#NULL!	#NULL!	#NULL!	#NULL!	#NULL!	0	0	0	0	0	1	1	0	3	2	4	#NULL!		#NULL!	1	3	1	7	8	8	8	8	1	#NULL!
501	69	8	3	7	2	2	3	3	9	9	9	1	1	9	1	9	4	5	7	#NULL!	#NULL!	#NULL!	#NULL!	#NULL!	0	0	0	1	1	0	1	0	3	4	4	#NULL!		#NULL!	1	2	9	9	9	9	9	9	1	#NULL!
630	64	9	2	6	2	3	3	3	4	4	4	4	3	4	3	3	7	#NULL!	#NULL!	#NULL!	#NULL!	#NULL!	#NULL!	#NULL!	0	0	0	0	0	0	1	0	2	5	4	#NULL!		#NULL!	1	5	2	7	8	8	10	8	1	#NULL!
976	70	3	1	5	1	2	5	5	4	4	4	4	4	4	4	4	9	#NULL!	#NULL!	#NULL!	#NULL!	#NULL!	#NULL!	#NULL!	0	0	0	0	0	0	0	0	4	5	4	#NULL!		#NULL!	1	1	1	5	3	7	6	5	1	#NULL!
1015	63	3	1	5	2	3	2	3	4	4	4	4	3	4	4	4	9	#NULL!	#NULL!	#NULL!	#NULL!	#NULL!	#NULL!	#NULL!	0	0	0	0	0	0	0	0	2	4	4	#NULL!		#NULL!	1	1	6	4	5	6	5	5	1	#NULL!
1228	60	6	1	6	2	2	2	2	4	5	2	1	2	5	2	1	4	5	7	8	#NULL!	#NULL!	#NULL!	#NULL!	0	0	0	1	1	0	1	1	2	5	4	#NULL!		#NULL!	1	3	1	7	5	5	9	10	2	3
1233	60	6	1	7	4	4	3	3	4	4	4	4	3	4	2	2	7	8	#NULL!	#NULL!	#NULL!	#NULL!	#NULL!	#NULL!	0	0	0	0	0	0	1	1	3	4	4	#NULL!		#NULL!	1	5	7	6	8	8	7	7	1	#NULL!
1237	61	6	1	4	4	3	3	3	4	4	4	4	4	4	2	2	7	#NULL!	#NULL!	#NULL!	#NULL!	#NULL!	#NULL!	#NULL!	0	0	0	0	0	0	1	0	2	5	4	#NULL!		#NULL!	1	2	7	8	10	9	8	8	1	#NULL!
1270	69	10	3	8	3	4	2	3	4	4	4	4	4	4	3	4	7	#NULL!	#NULL!	#NULL!	#NULL!	#NULL!	#NULL!	#NULL!	0	0	0	0	0	0	1	0	3	3	4	#NULL!		#NULL!	1	6	2	9	2	9	9	9	2	2
1273	75	10	3	5	1	1	4	2	4	4	4	4	4	4	4	4	9	#NULL!	#NULL!	#NULL!	#NULL!	#NULL!	#NULL!	#NULL!	0	0	0	0	0	0	0	0	4	9	4	#NULL!		#NULL!	1	2	4	7	6	8	8	8	1	#NULL!
1279	60	11	2	6	4	4	3	2	4	4	4	4	3	4	2	2	7	8	#NULL!	#NULL!	#NULL!	#NULL!	#NULL!	#NULL!	0	0	0	0	0	0	1	1	3	1	4	#NULL!		#NULL!	1	6	8	7	8	7	6	8	1	#NULL!
1284	61	11	2	5	3	2	4	3	4	4	4	4	4	4	4	4	5	#NULL!	#NULL!	#NULL!	#NULL!	#NULL!	#NULL!	#NULL!	0	0	0	0	1	0	0	0	3	4	4	#NULL!		#NULL!	1	5	6	9	8	7	8	8	1	#NULL!
1298	62	11	3	10	4	4	2	1	4	4	4	4	4	4	4	4	7	#NULL!	#NULL!	#NULL!	#NULL!	#NULL!	#NULL!	#NULL!	0	0	0	0	0	0	1	0	2	4	4	#NULL!		#NULL!	1	5	0	10	10	10	10	10	1	#NULL!
1302	68	11	3	6	3	3	2	2	4	4	4	4	4	4	4	4	7	#NULL!	#NULL!	#NULL!	#NULL!	#NULL!	#NULL!	#NULL!	0	0	0	0	0	0	1	0	2	4	4	#NULL!		#NULL!	1	6	8	9	9	8	7	3	1	#NULL!
1306	61	11	3	4	4	2	4	3	4	4	4	4	4	4	4	4	9	#NULL!	#NULL!	#NULL!	#NULL!	#NULL!	#NULL!	#NULL!	0	0	0	0	0	0	0	0	3	4	4	#NULL!		#NULL!	9	6	7	7	7	8	8	7	1	#NULL!
1310	68	11	3	7	2	3	3	2	4	4	1	4	4	4	1	4	3	7	#NULL!	#NULL!	#NULL!	#NULL!	#NULL!	#NULL!	0	0	1	0	0	0	1	0	4	4	4	#NULL!		#NULL!	2	3	2	7	7	7	7	7	1	#NULL!
63	38	1	1	6	2	1	2	3	4	4	4	4	2	4	4	4	9	#NULL!	#NULL!	#NULL!	#NULL!	#NULL!	#NULL!	#NULL!	0	0	0	0	0	0	0	0	3	4	4	#NULL!		#NULL!	1	7	5	5	6	4	5	5	2	2
83	29	1	1	7	2	2	2	2	4	4	4	2	2	4	4	9	4	5	#NULL!	#NULL!	#NULL!	#NULL!	#NULL!	#NULL!	0	0	0	1	1	0	0	0	2	4	4	#NULL!		#NULL!	2	2	8	7	7	9	9	8	1	#NULL!
729	35	2	1	2	2	2	3	4	4	4	4	4	1	4	1	4	5	7	8	#NULL!	#NULL!	#NULL!	#NULL!	#NULL!	0	0	0	0	1	0	1	1	2	4	4	#NULL!		#NULL!	1	2	5	8	8	7	8	8	1	#NULL!
775	36	2	1	7	3	3	3	4	4	4	2	4	2	4	3	4	3	4	5	6	7	#NULL!	#NULL!	#NULL!	0	0	1	1	1	1	1	0	4	4	1	1		1	#NULL!	#NULL!	#NULL!	#NULL!	#NULL!	#NULL!	#NULL!	#NULL!	3	1
782	32	2	1	7	4	4	4	4	4	4	5	5	2	4	1	5	2	3	4	5	6	7	#NULL!	#NULL!	0	1	1	1	1	1	1	0	4	3	4	#NULL!		#NULL!	1	2	7	9	8	9	9	6	1	#NULL!
794	35	7	1	8	4	3	2	3	4	9	4	3	1	4	1	4	7	#NULL!	#NULL!	#NULL!	#NULL!	#NULL!	#NULL!	#NULL!	0	0	0	0	0	0	1	0	2	2	4	#NULL!		#NULL!	2	4	7	9	7	9	10	10	2	3
804	19	7	1	8	1	2	4	2	4	4	4	4	2	4	4	4	9	#NULL!	#NULL!	#NULL!	#NULL!	#NULL!	#NULL!	#NULL!	0	0	0	0	0	0	0	0	3	4	1	8	투표권이 없어서	1	#NULL!	#NULL!	#NULL!	#NULL!	#NULL!	#NULL!	#NULL!	#NULL!	3	2
863	39	15	3	5	2	1	2	4	4	4	4	4	4	4	1	4	7	#NULL!	#NULL!	#NULL!	#NULL!	#NULL!	#NULL!	#NULL!	0	0	0	0	0	0	1	0	3	5	1	5		1	#NULL!	#NULL!	#NULL!	#NULL!	#NULL!	#NULL!	#NULL!	#NULL!	3	1
886	38	15	2	8	1	1	2	2	4	4	4	4	4	4	1	4	5	7	#NULL!	#NULL!	#NULL!	#NULL!	#NULL!	#NULL!	0	0	0	0	1	0	1	0	2	5	4	#NULL!		#NULL!	1	4	7	8	9	9	9	9	2	3
1141	21	13	3	7	3	2	4	3	4	4	4	4	4	4	4	4	9	#NULL!	#NULL!	#NULL!	#NULL!	#NULL!	#NULL!	#NULL!	0	0	0	0	0	0	0	0	3	5	4	#NULL!		#NULL!	2	4	7	5	1	1	1	1	2	3
36	30	1	1	7	2	2	4	4	4	4	4	4	4	4	4	4	9	#NULL!	#NULL!	#NULL!	#NULL!	#NULL!	#NULL!	#NULL!	0	0	0	0	0	0	0	0	3	4	4	#NULL!		#NULL!	1	4	7	6	8	8	7	8	1	#NULL!
37	31	1	1	5	2	2	3	3	4	4	4	4	4	4	4	1	8	#NULL!	#NULL!	#NULL!	#NULL!	#NULL!	#NULL!	#NULL!	0	0	0	0	0	0	0	1	3	4	4	#NULL!		#NULL!	1	4	8	8	9	9	9	9	1	#NULL!
38	35	1	1	8	2	2	4	4	4	4	4	4	4	4	4	4	9	#NULL!	#NULL!	#NULL!	#NULL!	#NULL!	#NULL!	#NULL!	0	0	0	0	0	0	0	0	3	4	4	#NULL!		#NULL!	1	4	7	6	8	7	7	7	1	#NULL!
66	30	1	1	3	1	1	1	1	4	4	2	4	2	4	1	4	7	#NULL!	#NULL!	#NULL!	#NULL!	#NULL!	#NULL!	#NULL!	0	0	0	0	0	0	1	0	3	5	4	#NULL!		#NULL!	2	7	8	6	6	8	7	8	2	3
84	25	1	1	2	1	2	2	2	4	4	2	4	4	4	4	9	3	#NULL!	#NULL!	#NULL!	#NULL!	#NULL!	#NULL!	#NULL!	0	0	1	0	0	0	0	0	3	5	1	2		2	#NULL!	#NULL!	#NULL!	#NULL!	#NULL!	#NULL!	#NULL!	#NULL!	3	3
90	29	1	1	7	5	4	3	2	4	2	4	4	4	4	4	4	9	#NULL!	#NULL!	#NULL!	#NULL!	#NULL!	#NULL!	#NULL!	0	0	0	0	0	0	0	0	2	3	4	#NULL!		#NULL!	2	4	8	3	7	5	9	6	1	#NULL!
157	34	1	1	9	3	4	2	4	4	4	4	3	4	4	4	4	9	#NULL!	#NULL!	#NULL!	#NULL!	#NULL!	#NULL!	#NULL!	0	0	0	0	0	0	0	0	3	3	4	#NULL!		#NULL!	1	1	0	0	0	0	0	0	1	#NULL!
177	39	1	1	5	2	3	3	3	4	4	4	4	4	4	1	4	9	#NULL!	#NULL!	#NULL!	#NULL!	#NULL!	#NULL!	#NULL!	0	0	0	0	0	0	0	0	2	4	4	#NULL!		#NULL!	1	4	6	8	8	8	7	8	2	3
178	39	1	1	6	2	2	4	2	4	4	2	1	1	4	1	4	9	#NULL!	#NULL!	#NULL!	#NULL!	#NULL!	#NULL!	#NULL!	0	0	0	0	0	0	0	0	2	4	4	#NULL!		#NULL!	1	3	7	8	6	8	6	7	2	3
180	38	1	1	7	4	4	2	3	4	4	4	4	4	4	1	4	9	#NULL!	#NULL!	#NULL!	#NULL!	#NULL!	#NULL!	#NULL!	0	0	0	0	0	0	0	0	3	4	4	#NULL!		#NULL!	1	1	5	6	7	9	5	8	1	#NULL!
290	28	1	1	6	2	3	3	3	4	4	1	4	4	4	1	1	8	#NULL!	#NULL!	#NULL!	#NULL!	#NULL!	#NULL!	#NULL!	0	0	0	0	0	0	0	1	3	4	4	#NULL!		#NULL!	1	6	5	6	7	7	7	7	1	#NULL!
296	39	1	1	6	2	4	2	3	4	3	1	3	1	4	1	1	3	7	8	#NULL!	#NULL!	#NULL!	#NULL!	#NULL!	0	0	1	0	0	0	1	1	4	3	4	#NULL!		#NULL!	1	4	7	8	8	8	6	5	2	3
315	28	1	1	9	4	4	1	2	4	4	4	4	4	4	4	4	9	#NULL!	#NULL!	#NULL!	#NULL!	#NULL!	#NULL!	#NULL!	0	0	0	0	0	0	0	0	2	4	4	#NULL!		#NULL!	1	5	5	9	8	9	8	7	1	#NULL!
316	22	1	1	6	3	4	2	3	4	4	4	4	4	4	4	4	9	#NULL!	#NULL!	#NULL!	#NULL!	#NULL!	#NULL!	#NULL!	0	0	0	0	0	0	0	0	2	5	4	#NULL!		#NULL!	1	5	6	9	9	9	8	5	1	#NULL!
327	37	1	1	8	3	3	2	2	4	4	1	4	4	4	4	4	3	#NULL!	#NULL!	#NULL!	#NULL!	#NULL!	#NULL!	#NULL!	0	0	1	0	0	0	0	0	2	5	4	#NULL!		#NULL!	1	5	7	9	7	10	9	8	1	#NULL!
333	37	1	1	8	4	4	2	1	4	2	4	1	2	4	4	4	4	#NULL!	#NULL!	#NULL!	#NULL!	#NULL!	#NULL!	#NULL!	0	0	0	1	0	0	0	0	2	5	4	#NULL!		#NULL!	1	3	6	9	9	8	8	8	1	#NULL!
347	28	1	1	7	4	4	2	2	4	4	4	4	4	4	4	4	9	#NULL!	#NULL!	#NULL!	#NULL!	#NULL!	#NULL!	#NULL!	0	0	0	0	0	0	0	0	2	5	1	1		1	#NULL!	#NULL!	#NULL!	#NULL!	#NULL!	#NULL!	#NULL!	#NULL!	9	#NULL!
739	38	2	1	5	2	2	3	3	4	4	4	1	1	4	2	4	4	#NULL!	#NULL!	#NULL!	#NULL!	#NULL!	#NULL!	#NULL!	0	0	0	1	0	0	0	0	3	3	4	#NULL!		#NULL!	1	2	6	7	8	8	6	7	1	#NULL!
764	24	2	1	6	4	2	4	2	4	4	1	4	1	4	4	4	3	5	#NULL!	#NULL!	#NULL!	#NULL!	#NULL!	#NULL!	0	0	1	0	1	0	0	0	2	5	4	#NULL!		#NULL!	1	4	6	6	7	6	7	6	2	3
766	38	2	1	7	2	2	4	4	4	4	4	4	2	4	4	1	5	8	#NULL!	#NULL!	#NULL!	#NULL!	#NULL!	#NULL!	0	0	0	0	1	0	0	1	2	5	4	#NULL!		#NULL!	1	3	6	6	7	7	7	6	1	#NULL!
789	20	7	1	7	3	4	3	2	4	4	4	4	4	4	2	4	7	#NULL!	#NULL!	#NULL!	#NULL!	#NULL!	#NULL!	#NULL!	0	0	0	0	0	0	1	0	2	4	4	#NULL!		#NULL!	1	4	7	8	8	8	7	9	1	#NULL!
790	25	7	1	8	2	2	1	4	4	4	2	2	2	4	1	4	7	#NULL!	#NULL!	#NULL!	#NULL!	#NULL!	#NULL!	#NULL!	0	0	0	0	0	0	1	0	3	4	4	#NULL!		#NULL!	2	4	7	7	3	7	9	6	1	#NULL!
792	35	7	1	7	3	2	3	3	4	1	4	3	1	4	1	4	7	#NULL!	#NULL!	#NULL!	#NULL!	#NULL!	#NULL!	#NULL!	0	0	0	0	0	0	1	0	3	4	2	1		2	#NULL!	#NULL!	#NULL!	#NULL!	#NULL!	#NULL!	#NULL!	#NULL!	3	3
793	39	7	1	8	4	2	2	3	4	4	4	3	2	4	1	4	7	#NULL!	#NULL!	#NULL!	#NULL!	#NULL!	#NULL!	#NULL!	0	0	0	0	0	0	1	0	3	4	4	#NULL!		#NULL!	1	6	8	9	8	9	8	9	2	3
805	35	7	1	5	3	3	2	2	4	4	1	4	3	4	3	4	3	#NULL!	#NULL!	#NULL!	#NULL!	#NULL!	#NULL!	#NULL!	0	0	1	0	0	0	0	0	3	4	4	#NULL!		#NULL!	2	4	3	7	7	7	7	7	2	3
806	32	7	1	5	4	4	2	3	4	3	1	2	2	4	1	4	3	7	#NULL!	#NULL!	#NULL!	#NULL!	#NULL!	#NULL!	0	0	1	0	0	0	1	0	3	4	4	#NULL!		#NULL!	2	1	9	9	9	10	10	10	1	#NULL!
807	39	7	1	7	3	4	2	2	4	4	4	3	2	4	1	4	7	#NULL!	#NULL!	#NULL!	#NULL!	#NULL!	#NULL!	#NULL!	0	0	0	0	0	0	1	0	3	4	4	#NULL!		#NULL!	1	5	8	9	8	8	9	9	1	#NULL!
818	30	15	2	7	2	3	3	2	4	4	4	4	4	4	1	4	9	#NULL!	#NULL!	#NULL!	#NULL!	#NULL!	#NULL!	#NULL!	0	0	0	0	0	0	0	0	3	4	1	7		1	#NULL!	#NULL!	#NULL!	#NULL!	#NULL!	#NULL!	#NULL!	#NULL!	3	9
826	20	15	2	7	2	2	4	2	4	4	4	4	4	4	4	4	9	#NULL!	#NULL!	#NULL!	#NULL!	#NULL!	#NULL!	#NULL!	0	0	0	0	0	0	0	0	3	4	4	#NULL!		#NULL!	2	1	2	7	6	8	7	7	1	#NULL!
834	26	15	2	6	2	2	3	2	4	1	2	1	1	4	1	1	2	4	5	7	8	#NULL!	#NULL!	#NULL!	0	1	0	1	1	0	1	1	3	2	4	#NULL!		#NULL!	1	1	9	7	9	9	8	8	1	#NULL!
836	36	15	2	5	2	4	2	2	4	4	4	1	1	1	1	1	3	4	5	6	7	8	#NULL!	#NULL!	0	0	1	1	1	1	1	1	2	2	4	#NULL!		#NULL!	1	1	3	6	8	7	7	4	1	#NULL!
845	30	15	2	5	2	2	2	2	4	4	4	4	4	4	1	1	7	8	#NULL!	#NULL!	#NULL!	#NULL!	#NULL!	#NULL!	0	0	0	0	0	0	1	1	3	4	4	#NULL!		#NULL!	1	1	7	7	7	7	8	6	1	#NULL!
189	31	8	2	8	4	4	3	3	4	4	4	2	2	4	2	2	4	7	8	#NULL!	#NULL!	#NULL!	#NULL!	#NULL!	0	0	0	1	0	0	1	1	2	4	4	#NULL!		#NULL!	1	4	2	7	7	5	6	8	2	3
204	35	8	2	5	1	2	2	3	4	4	4	4	1	4	3	4	9	#NULL!	#NULL!	#NULL!	#NULL!	#NULL!	#NULL!	#NULL!	0	0	0	0	0	0	0	0	2	3	1	8	신혼여행 가서	1	#NULL!	#NULL!	#NULL!	#NULL!	#NULL!	#NULL!	#NULL!	#NULL!	2	3
251	38	8	2	3	5	5	3	3	3	4	1	1	1	1	1	9	1	3	4	6	7	8	#NULL!	#NULL!	1	0	1	1	0	1	1	1	2	3	4	#NULL!		#NULL!	1	4	0	8	5	9	5	4	2	3
267	25	8	2	5	2	2	3	3	4	4	2	4	2	4	4	4	3	6	7	#NULL!	#NULL!	#NULL!	#NULL!	#NULL!	0	0	1	0	0	1	1	0	4	5	4	#NULL!		#NULL!	1	7	10	10	10	10	10	10	1	#NULL!
408	39	8	2	5	3	3	3	3	4	4	4	4	4	4	4	4	9	#NULL!	#NULL!	#NULL!	#NULL!	#NULL!	#NULL!	#NULL!	0	0	0	0	0	0	0	0	2	4	4	#NULL!		#NULL!	1	3	5	5	5	6	7	8	1	#NULL!
437	23	4	1	4	2	2	3	3	4	4	1	1	1	4	1	1	3	4	5	7	8	#NULL!	#NULL!	#NULL!	0	0	1	1	1	0	1	1	2	5	4	#NULL!		#NULL!	1	5	4	8	4	6	7	7	1	#NULL!
471	21	8	2	7	2	2	4	2	4	4	4	4	4	4	4	4	9	#NULL!	#NULL!	#NULL!	#NULL!	#NULL!	#NULL!	#NULL!	0	0	0	0	0	0	0	0	1	5	1	5		1	#NULL!	#NULL!	#NULL!	#NULL!	#NULL!	#NULL!	#NULL!	#NULL!	3	1
514	32	8	2	5	4	3	2	3	4	4	4	4	1	4	1	4	5	7	#NULL!	#NULL!	#NULL!	#NULL!	#NULL!	#NULL!	0	0	0	0	1	0	1	0	2	4	4	#NULL!		#NULL!	1	6	5	7	7	8	7	7	2	3
952	33	14	3	2	3	3	3	4	4	4	4	4	1	4	4	4	5	#NULL!	#NULL!	#NULL!	#NULL!	#NULL!	#NULL!	#NULL!	0	0	0	0	1	0	0	0	2	3	4	#NULL!		#NULL!	1	1	9	9	9	9	9	9	1	#NULL!
956	28	14	3	8	4	3	3	3	4	4	4	4	1	4	1	4	5	7	#NULL!	#NULL!	#NULL!	#NULL!	#NULL!	#NULL!	0	0	0	0	1	0	1	0	3	2	4	#NULL!		#NULL!	1	6	5	9	7	9	9	9	1	#NULL!
968	23	3	1	4	4	4	2	3	4	4	4	4	1	1	4	9	5	6	#NULL!	#NULL!	#NULL!	#NULL!	#NULL!	#NULL!	0	0	0	0	1	1	0	0	2	3	4	#NULL!		#NULL!	2	6	1	9	5	7	5	5	2	1
984	31	3	1	5	2	2	4	3	4	3	3	4	3	4	4	4	3	5	#NULL!	#NULL!	#NULL!	#NULL!	#NULL!	#NULL!	0	0	1	0	1	0	0	0	1	5	4	#NULL!		#NULL!	1	7	5	5	5	5	5	5	1	#NULL!
999	26	3	1	5	1	2	4	3	4	4	4	4	4	4	4	4	9	#NULL!	#NULL!	#NULL!	#NULL!	#NULL!	#NULL!	#NULL!	0	0	0	0	0	0	0	0	3	5	4	#NULL!		#NULL!	1	5	5	5	5	5	5	6	1	#NULL!
1267	33	10	3	7	1	1	3	2	4	4	4	3	3	4	4	4	4	5	#NULL!	#NULL!	#NULL!	#NULL!	#NULL!	#NULL!	0	0	0	1	1	0	0	0	3	1	4	#NULL!		#NULL!	1	4	2	9	9	9	2	9	1	#NULL!
2	20	9	2	10	4	4	4	4	4	4	4	4	4	4	4	4	9	#NULL!	#NULL!	#NULL!	#NULL!	#NULL!	#NULL!	#NULL!	0	0	0	0	0	0	0	0	2	4	4	#NULL!		#NULL!	9	3	9	10	4	10	10	9	1	#NULL!
248	38	8	2	4	4	4	1	3	4	4	4	4	1	4	4	4	9	#NULL!	#NULL!	#NULL!	#NULL!	#NULL!	#NULL!	#NULL!	0	0	0	0	0	0	0	0	4	3	4	#NULL!		#NULL!	1	1	0	10	10	5	5	5	1	#NULL!
253	30	8	2	7	5	5	2	3	4	4	4	4	4	4	4	4	3	4	7	#NULL!	#NULL!	#NULL!	#NULL!	#NULL!	0	0	1	1	0	0	1	0	2	3	1	1		1	#NULL!	#NULL!	#NULL!	#NULL!	#NULL!	#NULL!	#NULL!	#NULL!	1	#NULL!
254	37	8	2	10	1	3	2	3	4	4	4	1	1	4	1	9	9	#NULL!	#NULL!	#NULL!	#NULL!	#NULL!	#NULL!	#NULL!	0	0	0	0	0	0	0	0	2	4	4	#NULL!		#NULL!	1	1	0	8	0	5	5	8	1	#NULL!
255	36	8	2	6	2	2	2	3	4	4	4	4	1	4	1	1	3	#NULL!	#NULL!	#NULL!	#NULL!	#NULL!	#NULL!	#NULL!	0	0	1	0	0	0	0	0	3	3	4	#NULL!		#NULL!	1	1	7	7	9	7	7	8	1	#NULL!
257	32	8	2	7	4	1	3	3	4	4	4	4	1	4	1	4	5	7	#NULL!	#NULL!	#NULL!	#NULL!	#NULL!	#NULL!	0	0	0	0	1	0	1	0	2	5	4	#NULL!		#NULL!	1	4	5	7	5	5	5	1	1	#NULL!
266	22	8	2	5	5	3	3	3	4	4	3	4	4	4	4	4	3	#NULL!	#NULL!	#NULL!	#NULL!	#NULL!	#NULL!	#NULL!	0	0	1	0	0	0	0	0	4	5	4	#NULL!		#NULL!	1	1	0	7	8	7	7	7	1	#NULL!
401	37	8	2	7	2	2	4	2	4	4	4	1	4	4	4	4	4	#NULL!	#NULL!	#NULL!	#NULL!	#NULL!	#NULL!	#NULL!	0	0	0	1	0	0	0	0	2	4	4	#NULL!		#NULL!	1	1	7	7	7	8	9	9	1	#NULL!
411	39	8	2	7	3	3	3	3	4	4	3	3	1	4	1	4	5	7	#NULL!	#NULL!	#NULL!	#NULL!	#NULL!	#NULL!	0	0	0	0	1	0	1	0	2	4	4	#NULL!		#NULL!	1	1	6	8	9	9	9	8	1	#NULL!
414	33	8	2	5	3	2	4	2	4	4	3	2	4	5	3	3	9	#NULL!	#NULL!	#NULL!	#NULL!	#NULL!	#NULL!	#NULL!	0	0	0	0	0	0	0	0	2	5	1	1		1	#NULL!	#NULL!	#NULL!	#NULL!	#NULL!	#NULL!	#NULL!	#NULL!	3	1
435	23	4	1	7	1	2	3	3	4	4	4	4	4	4	4	4	9	#NULL!	#NULL!	#NULL!	#NULL!	#NULL!	#NULL!	#NULL!	0	0	0	0	0	0	0	0	3	4	4	#NULL!		#NULL!	1	6	1	10	10	10	7	5	2	3
468	35	8	2	7	4	3	4	2	4	4	4	4	2	4	4	4	9	#NULL!	#NULL!	#NULL!	#NULL!	#NULL!	#NULL!	#NULL!	0	0	0	0	0	0	0	0	3	9	4	#NULL!		#NULL!	1	2	8	7	6	6	2	6	1	#NULL!
509	22	8	2	3	2	2	3	2	4	4	4	4	1	4	1	4	5	7	#NULL!	#NULL!	#NULL!	#NULL!	#NULL!	#NULL!	0	0	0	0	1	0	1	0	2	4	4	#NULL!		#NULL!	1	1	5	6	7	7	7	5	1	#NULL!
513	38	8	2	6	3	2	3	3	4	4	4	4	4	4	1	4	7	#NULL!	#NULL!	#NULL!	#NULL!	#NULL!	#NULL!	#NULL!	0	0	0	0	0	0	1	0	2	4	4	#NULL!		#NULL!	1	1	5	6	7	7	6	7	1	#NULL!
535	36	8	2	7	3	2	3	3	4	4	4	4	4	4	4	4	9	#NULL!	#NULL!	#NULL!	#NULL!	#NULL!	#NULL!	#NULL!	0	0	0	0	0	0	0	0	3	4	4	#NULL!		#NULL!	1	4	7	8	8	7	8	6	1	#NULL!
538	33	8	2	8	2	2	2	3	4	4	4	4	4	4	4	4	9	#NULL!	#NULL!	#NULL!	#NULL!	#NULL!	#NULL!	#NULL!	0	0	0	0	0	0	0	0	3	4	4	#NULL!		#NULL!	1	3	8	9	9	9	9	9	1	#NULL!
540	35	8	2	9	4	4	2	3	4	4	4	4	4	4	4	4	9	#NULL!	#NULL!	#NULL!	#NULL!	#NULL!	#NULL!	#NULL!	0	0	0	0	0	0	0	0	3	4	4	#NULL!		#NULL!	1	3	8	8	8	8	9	9	1	#NULL!
557	35	4	1	8	2	4	3	3	4	4	4	4	4	4	4	4	9	#NULL!	#NULL!	#NULL!	#NULL!	#NULL!	#NULL!	#NULL!	0	0	0	0	0	0	0	0	2	1	4	#NULL!		#NULL!	1	5	8	10	9	9	9	9	1	#NULL!
558	24	4	1	8	5	5	3	2	4	4	1	1	3	4	4	4	3	4	#NULL!	#NULL!	#NULL!	#NULL!	#NULL!	#NULL!	0	0	1	1	0	0	0	0	2	3	4	#NULL!		#NULL!	1	5	5	10	10	10	10	10	1	#NULL!
565	27	4	1	5	5	5	3	2	4	4	1	1	3	4	4	4	3	4	#NULL!	#NULL!	#NULL!	#NULL!	#NULL!	#NULL!	0	0	1	1	0	0	0	0	2	3	4	#NULL!		#NULL!	1	5	5	10	10	10	10	10	1	#NULL!
579	39	4	1	9	2	3	2	4	4	4	4	4	4	4	4	4	9	#NULL!	#NULL!	#NULL!	#NULL!	#NULL!	#NULL!	#NULL!	0	0	0	0	0	0	0	0	1	4	4	#NULL!		#NULL!	1	3	8	7	8	8	8	8	1	#NULL!
580	38	4	1	5	3	2	2	3	4	4	4	4	4	4	4	4	9	#NULL!	#NULL!	#NULL!	#NULL!	#NULL!	#NULL!	#NULL!	0	0	0	0	0	0	0	0	2	4	1	1		1	#NULL!	#NULL!	#NULL!	#NULL!	#NULL!	#NULL!	#NULL!	#NULL!	3	1
585	29	8	2	5	3	3	3	3	4	4	4	4	3	4	3	3	9	#NULL!	#NULL!	#NULL!	#NULL!	#NULL!	#NULL!	#NULL!	0	0	0	0	0	0	0	0	2	5	4	#NULL!		#NULL!	1	4	5	5	5	5	5	5	1	#NULL!
593	31	8	3	4	3	3	2	2	4	4	4	4	2	4	4	4	5	#NULL!	#NULL!	#NULL!	#NULL!	#NULL!	#NULL!	#NULL!	0	0	0	0	1	0	0	0	3	4	4	#NULL!		#NULL!	1	2	7	7	7	8	8	7	1	#NULL!
596	23	8	3	6	3	2	4	2	4	4	4	4	4	4	4	4	9	#NULL!	#NULL!	#NULL!	#NULL!	#NULL!	#NULL!	#NULL!	0	0	0	0	0	0	0	0	3	4	4	#NULL!		#NULL!	1	7	9	5	6	5	0	0	1	#NULL!
603	34	8	3	3	2	2	2	2	4	4	4	4	4	4	4	4	9	#NULL!	#NULL!	#NULL!	#NULL!	#NULL!	#NULL!	#NULL!	0	0	0	0	0	0	0	0	3	4	4	#NULL!		#NULL!	1	3	7	7	8	8	7	8	1	#NULL!
607	37	8	3	6	3	3	2	2	4	4	1	5	1	5	1	9	3	6	#NULL!	#NULL!	#NULL!	#NULL!	#NULL!	#NULL!	0	0	1	0	0	1	0	0	3	2	4	#NULL!		#NULL!	1	2	7	7	8	8	9	9	1	#NULL!
620	34	8	2	5	4	4	3	3	4	4	2	4	4	4	4	4	9	#NULL!	#NULL!	#NULL!	#NULL!	#NULL!	#NULL!	#NULL!	0	0	0	0	0	0	0	0	3	5	4	#NULL!		#NULL!	1	1	7	7	7	7	7	7	1	#NULL!
621	33	8	2	5	2	2	3	3	4	4	4	4	4	4	4	4	9	#NULL!	#NULL!	#NULL!	#NULL!	#NULL!	#NULL!	#NULL!	0	0	0	0	0	0	0	0	3	5	4	#NULL!		#NULL!	1	1	6	6	6	6	7	7	1	#NULL!
623	38	8	2	6	3	3	3	2	1	4	4	4	4	4	1	4	1	7	#NULL!	#NULL!	#NULL!	#NULL!	#NULL!	#NULL!	1	0	0	0	0	0	1	0	3	4	4	#NULL!		#NULL!	1	1	7	7	7	7	8	7	1	#NULL!
628	39	8	2	5	3	4	1	1	4	4	1	1	1	5	1	1	1	2	3	4	5	6	7	8	1	1	1	1	1	1	1	1	2	2	4	#NULL!		#NULL!	1	1	0	8	10	8	10	7	1	#NULL!
923	25	14	2	6	3	3	3	3	4	4	4	4	4	4	4	4	9	#NULL!	#NULL!	#NULL!	#NULL!	#NULL!	#NULL!	#NULL!	0	0	0	0	0	0	0	0	2	4	4	#NULL!		#NULL!	1	2	6	8	4	8	8	8	1	#NULL!
926	39	14	2	7	3	3	3	3	4	4	4	4	2	4	1	4	5	7	#NULL!	#NULL!	#NULL!	#NULL!	#NULL!	#NULL!	0	0	0	0	1	0	1	0	3	4	4	#NULL!		#NULL!	1	2	7	7	5	7	7	7	1	#NULL!
928	25	14	2	6	2	2	2	4	4	3	4	3	4	4	4	2	4	8	#NULL!	#NULL!	#NULL!	#NULL!	#NULL!	#NULL!	0	0	0	1	0	0	0	1	2	3	4	#NULL!		#NULL!	1	2	8	8	5	8	8	8	1	#NULL!
929	39	14	2	8	4	4	2	2	4	4	4	4	2	4	2	4	5	7	#NULL!	#NULL!	#NULL!	#NULL!	#NULL!	#NULL!	0	0	0	0	1	0	1	0	3	4	4	#NULL!		#NULL!	1	2	6	8	5	9	9	9	1	#NULL!
935	31	14	2	6	2	2	4	3	4	4	4	4	4	4	4	1	8	#NULL!	#NULL!	#NULL!	#NULL!	#NULL!	#NULL!	#NULL!	0	0	0	0	0	0	0	1	2	5	4	#NULL!		#NULL!	1	1	9	8	9	8	8	8	1	#NULL!
938	21	14	2	7	2	2	5	3	4	4	4	4	2	4	4	4	5	#NULL!	#NULL!	#NULL!	#NULL!	#NULL!	#NULL!	#NULL!	0	0	0	0	1	0	0	0	2	5	4	#NULL!		#NULL!	1	1	9	7	7	7	7	7	1	#NULL!
941	30	14	2	7	4	3	3	3	4	4	4	4	4	4	4	1	8	#NULL!	#NULL!	#NULL!	#NULL!	#NULL!	#NULL!	#NULL!	0	0	0	0	0	0	0	1	2	3	4	#NULL!		#NULL!	1	4	9	8	8	8	8	8	1	#NULL!
957	28	14	3	5	1	2	2	3	4	4	2	1	1	2	2	2	4	5	#NULL!	#NULL!	#NULL!	#NULL!	#NULL!	#NULL!	0	0	0	1	1	0	0	0	3	2	4	#NULL!		#NULL!	1	3	6	6	7	5	6	5	1	#NULL!
981	38	3	1	6	2	2	4	3	4	4	4	4	4	4	4	4	9	#NULL!	#NULL!	#NULL!	#NULL!	#NULL!	#NULL!	#NULL!	0	0	0	0	0	0	0	0	4	4	4	#NULL!		#NULL!	1	1	8	6	8	8	8	8	1	#NULL!
982	37	3	1	5	2	2	2	3	4	4	4	4	1	4	4	1	5	8	#NULL!	#NULL!	#NULL!	#NULL!	#NULL!	#NULL!	0	0	0	0	1	0	0	1	3	3	4	#NULL!		#NULL!	1	1	7	8	9	7	6	8	1	#NULL!
988	28	3	1	3	1	1	4	3	4	4	4	1	1	4	1	4	4	5	7	#NULL!	#NULL!	#NULL!	#NULL!	#NULL!	0	0	0	1	1	0	1	0	3	4	4	#NULL!		#NULL!	1	1	6	5	6	5	5	7	1	#NULL!
990	37	3	1	5	1	2	3	3	5	2	5	5	1	5	5	1	2	5	8	#NULL!	#NULL!	#NULL!	#NULL!	#NULL!	0	1	0	0	1	0	0	1	4	3	1	7		1	#NULL!	#NULL!	#NULL!	#NULL!	#NULL!	#NULL!	#NULL!	#NULL!	3	1
995	29	3	1	7	1	2	4	4	4	4	4	4	4	4	4	4	9	#NULL!	#NULL!	#NULL!	#NULL!	#NULL!	#NULL!	#NULL!	0	0	0	0	0	0	0	0	3	4	4	#NULL!		#NULL!	1	6	8	5	5	5	5	5	1	#NULL!
996	33	3	1	8	2	2	4	3	4	4	4	4	1	4	1	4	5	7	#NULL!	#NULL!	#NULL!	#NULL!	#NULL!	#NULL!	0	0	0	0	1	0	1	0	3	4	4	#NULL!		#NULL!	1	6	7	7	7	7	9	9	1	#NULL!
1014	35	3	1	5	2	2	3	3	4	4	1	4	3	2	4	4	3	5	6	#NULL!	#NULL!	#NULL!	#NULL!	#NULL!	0	0	1	0	1	1	0	0	3	4	4	#NULL!		#NULL!	1	2	8	8	7	8	9	8	1	#NULL!
1017	39	3	1	7	4	3	3	3	3	4	3	3	4	4	4	4	9	#NULL!	#NULL!	#NULL!	#NULL!	#NULL!	#NULL!	#NULL!	0	0	0	0	0	0	0	0	3	4	4	#NULL!		#NULL!	1	1	8	7	8	7	8	8	1	#NULL!
1033	36	14	3	6	2	2	4	3	4	4	4	4	5	4	4	4	9	#NULL!	#NULL!	#NULL!	#NULL!	#NULL!	#NULL!	#NULL!	0	0	0	0	0	0	0	0	3	4	4	#NULL!		#NULL!	1	1	7	8	7	8	8	8	1	#NULL!
1142	29	16	2	8	4	3	4	5	4	4	4	4	4	4	4	4	9	#NULL!	#NULL!	#NULL!	#NULL!	#NULL!	#NULL!	#NULL!	0	0	0	0	0	0	0	0	3	2	4	#NULL!		#NULL!	1	4	8	8	7	8	9	8	1	#NULL!
1221	35	6	1	10	1	1	1	1	4	4	1	4	4	4	4	4	3	7	#NULL!	#NULL!	#NULL!	#NULL!	#NULL!	#NULL!	0	0	1	0	0	0	1	0	4	5	4	#NULL!		#NULL!	1	4	0	10	10	10	10	10	2	3
1225	38	6	1	6	3	2	2	2	4	4	2	3	2	4	2	4	3	4	5	7	#NULL!	#NULL!	#NULL!	#NULL!	0	0	1	1	1	0	1	0	3	4	4	#NULL!		#NULL!	1	2	4	6	6	6	6	6	1	#NULL!
1249	23	10	2	8	2	2	5	4	4	4	1	1	1	4	1	1	3	5	7	8	#NULL!	#NULL!	#NULL!	#NULL!	0	0	1	0	1	0	1	1	4	1	4	#NULL!		#NULL!	1	4	10	10	0	8	3	10	2	3
1250	30	10	2	7	3	3	4	4	5	4	5	4	4	4	4	4	3	4	5	7	#NULL!	#NULL!	#NULL!	#NULL!	0	0	1	1	1	0	1	0	2	4	4	#NULL!		#NULL!	1	4	5	7	7	8	7	8	1	#NULL!
1254	25	10	2	7	3	4	2	3	4	4	1	4	4	4	4	2	3	8	#NULL!	#NULL!	#NULL!	#NULL!	#NULL!	#NULL!	0	0	1	0	0	0	0	1	2	4	4	#NULL!		#NULL!	1	5	6	7	7	7	7	7	1	#NULL!
1285	24	11	2	3	2	2	3	5	4	4	4	4	4	4	4	4	3	7	#NULL!	#NULL!	#NULL!	#NULL!	#NULL!	#NULL!	0	0	1	0	0	0	1	0	3	2	2	1		1	#NULL!	#NULL!	#NULL!	#NULL!	#NULL!	#NULL!	#NULL!	#NULL!	3	1
1286	32	11	2	8	3	3	3	3	2	2	1	1	1	1	1	4	1	3	4	5	6	7	#NULL!	#NULL!	1	0	1	1	1	1	1	0	2	3	4	#NULL!		#NULL!	1	2	9	9	10	10	8	8	1	#NULL!
1294	28	11	3	9	5	4	2	4	4	4	2	3	2	4	4	3	5	8	#NULL!	#NULL!	#NULL!	#NULL!	#NULL!	#NULL!	0	0	0	0	1	0	0	1	2	3	4	#NULL!		#NULL!	1	5	7	8	5	5	8	8	2	3
30	43	1	1	6	4	2	4	4	4	4	4	4	4	4	4	1	8	#NULL!	#NULL!	#NULL!	#NULL!	#NULL!	#NULL!	#NULL!	0	0	0	0	0	0	0	1	3	4	4	#NULL!		#NULL!	1	5	3	3	7	6	8	8	1	#NULL!
72	54	1	1	7	2	1	2	2	4	4	1	1	1	2	3	9	3	4	5	#NULL!	#NULL!	#NULL!	#NULL!	#NULL!	0	0	1	1	1	0	0	0	3	4	4	#NULL!		#NULL!	2	4	7	8	8	9	8	8	1	#NULL!
127	51	1	1	7	2	2	3	4	4	4	1	1	1	4	1	1	3	4	5	7	8	#NULL!	#NULL!	#NULL!	0	0	1	1	1	0	1	1	2	4	4	#NULL!		#NULL!	1	1	5	8	7	8	10	9	1	#NULL!
299	53	1	1	5	4	4	2	3	4	3	4	2	1	4	1	1	7	8	#NULL!	#NULL!	#NULL!	#NULL!	#NULL!	#NULL!	0	0	0	0	0	0	1	1	4	3	4	#NULL!		#NULL!	1	1	6	7	8	8	8	6	1	#NULL!
383	59	1	1	6	2	2	4	2	4	4	4	4	4	4	1	4	9	#NULL!	#NULL!	#NULL!	#NULL!	#NULL!	#NULL!	#NULL!	0	0	0	0	0	0	0	0	3	3	4	#NULL!		#NULL!	1	4	7	8	6	6	7	6	1	#NULL!
386	53	1	1	9	2	2	2	2	4	4	1	4	4	1	4	4	6	#NULL!	#NULL!	#NULL!	#NULL!	#NULL!	#NULL!	#NULL!	0	0	0	0	0	1	0	0	3	3	4	#NULL!		#NULL!	1	6	5	8	6	8	7	7	1	#NULL!
387	40	1	1	6	2	2	2	2	4	4	2	4	3	3	4	4	3	#NULL!	#NULL!	#NULL!	#NULL!	#NULL!	#NULL!	#NULL!	0	0	1	0	0	0	0	0	3	2	4	#NULL!		#NULL!	1	6	5	8	6	7	8	7	9	#NULL!
713	46	2	1	7	3	3	2	3	4	4	4	4	1	4	1	4	7	#NULL!	#NULL!	#NULL!	#NULL!	#NULL!	#NULL!	#NULL!	0	0	0	0	0	0	1	0	3	4	4	#NULL!		#NULL!	1	2	9	8	7	5	7	8	1	#NULL!
777	47	2	1	6	3	4	4	3	4	1	5	5	2	2	1	4	2	3	4	5	6	7	#NULL!	#NULL!	0	1	1	1	1	1	1	0	3	3	2	1		1	#NULL!	#NULL!	#NULL!	#NULL!	#NULL!	#NULL!	#NULL!	#NULL!	3	1
785	47	2	1	7	4	3	3	4	4	4	5	5	2	5	1	5	3	4	5	6	7	#NULL!	#NULL!	#NULL!	0	0	1	1	1	1	1	0	4	4	4	#NULL!		#NULL!	1	1	8	9	6	10	8	9	1	#NULL!
841	53	15	2	4	4	2	2	2	4	4	1	3	1	4	1	1	3	7	8	#NULL!	#NULL!	#NULL!	#NULL!	#NULL!	0	0	1	0	0	0	1	1	2	4	4	#NULL!		#NULL!	1	1	4	6	6	6	6	6	1	#NULL!
859	49	15	2	8	4	4	2	3	1	4	4	1	1	1	1	4	1	4	5	6	7	#NULL!	#NULL!	#NULL!	1	0	0	1	1	1	1	0	2	2	4	#NULL!		#NULL!	1	7	2	8	6	7	7	3	1	#NULL!
865	53	15	3	6	2	2	3	3	4	4	4	4	2	4	2	4	9	#NULL!	#NULL!	#NULL!	#NULL!	#NULL!	#NULL!	#NULL!	0	0	0	0	0	0	0	0	3	4	4	#NULL!		#NULL!	1	1	6	5	4	6	5	5	1	#NULL!
41	59	1	1	8	2	2	2	3	4	3	4	4	4	4	4	4	9	#NULL!	#NULL!	#NULL!	#NULL!	#NULL!	#NULL!	#NULL!	0	0	0	0	0	0	0	0	3	3	4	#NULL!		#NULL!	1	1	9	5	5	5	5	7	1	#NULL!
48	58	1	1	8	3	3	3	2	4	4	4	4	1	4	1	1	7	8	#NULL!	#NULL!	#NULL!	#NULL!	#NULL!	#NULL!	0	0	0	0	0	0	1	1	2	4	4	#NULL!		#NULL!	1	2	3	3	6	7	5	7	1	#NULL!
71	56	1	1	7	3	2	2	2	4	4	4	2	2	2	2	9	4	5	6	7	#NULL!	#NULL!	#NULL!	#NULL!	0	0	0	1	1	1	1	0	2	4	4	#NULL!		#NULL!	1	6	7	9	7	8	7	8	2	9
75	55	1	1	6	2	1	2	2	4	4	4	1	1	1	1	9	4	5	6	7	#NULL!	#NULL!	#NULL!	#NULL!	0	0	0	1	1	1	1	0	2	4	4	#NULL!		#NULL!	1	5	0	0	0	6	7	7	2	2
97	57	1	1	5	4	4	3	3	4	4	4	4	2	4	4	4	9	#NULL!	#NULL!	#NULL!	#NULL!	#NULL!	#NULL!	#NULL!	0	0	0	0	0	0	0	0	3	4	4	#NULL!		#NULL!	1	1	6	3	5	4	8	7	1	#NULL!
99	50	1	1	5	2	3	3	2	4	4	4	4	4	4	2	4	9	#NULL!	#NULL!	#NULL!	#NULL!	#NULL!	#NULL!	#NULL!	0	0	0	0	0	0	0	0	2	3	4	#NULL!		#NULL!	1	1	2	4	7	6	8	4	1	#NULL!
101	41	1	1	7	2	4	4	3	4	4	4	3	3	4	1	2	9	#NULL!	#NULL!	#NULL!	#NULL!	#NULL!	#NULL!	#NULL!	0	0	0	0	0	0	0	0	4	3	4	#NULL!		#NULL!	1	3	3	9	6	10	10	10	1	#NULL!
128	54	1	1	5	2	2	1	2	4	4	5	4	1	4	1	4	5	7	#NULL!	#NULL!	#NULL!	#NULL!	#NULL!	#NULL!	0	0	0	0	1	0	1	0	2	4	4	#NULL!		#NULL!	1	2	0	7	9	9	10	10	1	#NULL!
149	57	1	1	5	2	2	2	4	4	4	1	4	1	4	1	9	3	7	#NULL!	#NULL!	#NULL!	#NULL!	#NULL!	#NULL!	0	0	1	0	0	0	1	0	2	2	4	#NULL!		#NULL!	1	1	9	9	8	9	8	8	1	#NULL!
165	53	1	1	4	4	4	2	2	4	4	4	4	4	4	4	4	9	#NULL!	#NULL!	#NULL!	#NULL!	#NULL!	#NULL!	#NULL!	0	0	0	0	0	0	0	0	3	5	3	1		1	#NULL!	#NULL!	#NULL!	#NULL!	#NULL!	#NULL!	#NULL!	#NULL!	1	#NULL!
167	51	1	1	7	4	4	2	3	4	4	4	4	4	4	4	4	9	#NULL!	#NULL!	#NULL!	#NULL!	#NULL!	#NULL!	#NULL!	0	0	0	0	0	0	0	0	2	4	4	#NULL!		#NULL!	1	1	8	7	8	8	8	8	1	#NULL!
168	50	1	1	5	2	4	2	2	4	4	4	4	4	4	4	4	9	#NULL!	#NULL!	#NULL!	#NULL!	#NULL!	#NULL!	#NULL!	0	0	0	0	0	0	0	0	2	2	4	#NULL!		#NULL!	1	3	4	7	7	8	9	7	1	#NULL!
169	52	1	1	5	1	2	3	3	4	4	1	3	3	4	2	4	9	#NULL!	#NULL!	#NULL!	#NULL!	#NULL!	#NULL!	#NULL!	0	0	0	0	0	0	0	0	3	4	4	#NULL!		#NULL!	2	1	7	7	7	7	6	8	1	#NULL!
170	59	1	1	3	2	2	2	3	4	4	4	4	4	4	4	4	9	#NULL!	#NULL!	#NULL!	#NULL!	#NULL!	#NULL!	#NULL!	0	0	0	0	0	0	0	0	3	4	4	#NULL!		#NULL!	1	1	8	8	7	9	6	8	1	#NULL!
171	42	1	1	7	4	3	3	2	4	4	4	4	1	4	1	4	9	#NULL!	#NULL!	#NULL!	#NULL!	#NULL!	#NULL!	#NULL!	0	0	0	0	0	0	0	0	2	4	4	#NULL!		#NULL!	1	5	8	8	8	9	6	9	2	3
172	48	1	1	4	2	2	2	3	4	4	4	4	4	4	4	4	9	#NULL!	#NULL!	#NULL!	#NULL!	#NULL!	#NULL!	#NULL!	0	0	0	0	0	0	0	0	2	3	4	#NULL!		#NULL!	1	3	6	8	8	9	7	9	1	#NULL!
174	45	1	1	8	2	3	2	3	4	4	4	4	4	4	4	4	9	#NULL!	#NULL!	#NULL!	#NULL!	#NULL!	#NULL!	#NULL!	0	0	0	0	0	0	0	0	2	4	2	1		1	#NULL!	#NULL!	#NULL!	#NULL!	#NULL!	#NULL!	#NULL!	#NULL!	1	#NULL!
295	55	1	1	7	4	3	3	3	4	3	9	1	1	1	1	1	7	8	#NULL!	#NULL!	#NULL!	#NULL!	#NULL!	#NULL!	0	0	0	0	0	0	1	1	4	3	4	#NULL!		#NULL!	1	5	7	8	9	9	8	6	1	#NULL!
297	44	1	1	8	2	4	3	4	4	4	1	4	1	4	4	1	3	8	#NULL!	#NULL!	#NULL!	#NULL!	#NULL!	#NULL!	0	0	1	0	0	0	0	1	4	4	4	#NULL!		#NULL!	1	4	5	6	7	8	7	6	1	#NULL!
301	47	1	1	6	4	4	3	4	4	4	4	4	2	4	1	4	7	#NULL!	#NULL!	#NULL!	#NULL!	#NULL!	#NULL!	#NULL!	0	0	0	0	0	0	1	0	3	2	4	#NULL!		#NULL!	1	1	6	8	8	8	8	7	1	#NULL!
307	53	1	1	6	4	3	2	3	4	4	4	4	4	4	1	1	7	#NULL!	#NULL!	#NULL!	#NULL!	#NULL!	#NULL!	#NULL!	0	0	0	0	0	0	1	0	2	4	4	#NULL!		#NULL!	1	2	4	6	8	8	8	6	1	#NULL!
312	53	1	1	8	3	4	1	3	5	2	9	5	1	1	1	5	9	#NULL!	#NULL!	#NULL!	#NULL!	#NULL!	#NULL!	#NULL!	0	0	0	0	0	0	0	0	2	4	4	#NULL!		#NULL!	1	3	9	8	8	8	8	8	1	#NULL!
314	45	1	1	6	3	3	1	1	4	4	4	1	4	4	4	4	4	#NULL!	#NULL!	#NULL!	#NULL!	#NULL!	#NULL!	#NULL!	0	0	0	1	0	0	0	0	2	5	4	#NULL!		#NULL!	1	3	7	9	9	9	9	9	1	#NULL!
326	41	1	1	7	3	3	2	2	4	4	4	1	1	4	4	4	4	#NULL!	#NULL!	#NULL!	#NULL!	#NULL!	#NULL!	#NULL!	0	0	0	1	0	0	0	0	1	4	4	#NULL!		#NULL!	1	2	8	9	9	9	9	7	1	#NULL!
330	57	1	1	7	3	3	2	2	4	4	4	4	1	4	1	9	5	7	#NULL!	#NULL!	#NULL!	#NULL!	#NULL!	#NULL!	0	0	0	0	1	0	1	0	2	4	4	#NULL!		#NULL!	1	5	8	9	9	9	9	9	1	#NULL!
332	48	1	1	7	3	3	2	2	4	3	4	4	4	4	4	4	9	#NULL!	#NULL!	#NULL!	#NULL!	#NULL!	#NULL!	#NULL!	0	0	0	0	0	0	0	0	2	4	4	#NULL!		#NULL!	1	5	8	9	9	9	9	8	1	#NULL!
341	50	1	1	8	3	3	2	1	4	4	4	4	4	4	4	4	9	#NULL!	#NULL!	#NULL!	#NULL!	#NULL!	#NULL!	#NULL!	0	0	0	0	0	0	0	0	2	4	4	#NULL!		#NULL!	1	3	8	9	9	9	9	9	1	#NULL!
342	46	1	1	8	4	4	2	1	4	2	4	4	2	4	1	4	7	#NULL!	#NULL!	#NULL!	#NULL!	#NULL!	#NULL!	#NULL!	0	0	0	0	0	0	1	0	2	4	4	#NULL!		#NULL!	1	3	7	8	9	9	9	9	1	#NULL!
346	46	1	1	7	4	4	1	2	4	4	1	4	3	4	4	4	3	#NULL!	#NULL!	#NULL!	#NULL!	#NULL!	#NULL!	#NULL!	0	0	1	0	0	0	0	0	2	5	4	#NULL!		#NULL!	1	5	7	8	9	8	8	8	1	#NULL!
350	54	1	1	7	3	3	2	1	4	2	4	4	4	4	1	4	7	#NULL!	#NULL!	#NULL!	#NULL!	#NULL!	#NULL!	#NULL!	0	0	0	0	0	0	1	0	2	5	4	#NULL!		#NULL!	1	5	8	8	9	9	9	9	1	#NULL!
394	56	1	1	5	9	9	9	2	4	4	4	4	4	4	4	4	9	#NULL!	#NULL!	#NULL!	#NULL!	#NULL!	#NULL!	#NULL!	0	0	0	0	0	0	0	0	2	3	4	#NULL!		#NULL!	1	1	8	6	5	6	7	6	1	#NULL!
707	56	2	1	7	2	2	4	3	4	4	4	4	2	2	1	4	7	#NULL!	#NULL!	#NULL!	#NULL!	#NULL!	#NULL!	#NULL!	0	0	0	0	0	0	1	0	3	5	4	#NULL!		#NULL!	1	1	7	9	6	9	9	8	1	#NULL!
715	51	2	1	6	2	2	3	3	4	4	3	4	1	4	1	4	5	7	#NULL!	#NULL!	#NULL!	#NULL!	#NULL!	#NULL!	0	0	0	0	1	0	1	0	3	5	4	#NULL!		#NULL!	1	1	9	9	7	9	9	9	1	#NULL!
716	52	2	1	7	2	2	3	3	4	4	4	4	4	4	1	4	7	#NULL!	#NULL!	#NULL!	#NULL!	#NULL!	#NULL!	#NULL!	0	0	0	0	0	0	1	0	3	4	4	#NULL!		#NULL!	1	2	9	9	6	9	7	8	1	#NULL!
725	50	2	1	2	2	2	3	4	4	4	4	4	1	4	1	4	5	7	#NULL!	#NULL!	#NULL!	#NULL!	#NULL!	#NULL!	0	0	0	0	1	0	1	0	2	4	4	#NULL!		#NULL!	1	1	5	5	9	9	9	10	1	#NULL!
726	57	2	1	9	2	2	4	4	4	4	4	2	2	4	4	4	3	5	7	#NULL!	#NULL!	#NULL!	#NULL!	#NULL!	0	0	1	0	1	0	1	0	2	4	4	#NULL!		#NULL!	1	1	1	2	9	9	9	5	1	#NULL!
741	56	2	1	6	3	3	4	2	4	4	4	4	4	4	1	4	7	#NULL!	#NULL!	#NULL!	#NULL!	#NULL!	#NULL!	#NULL!	0	0	0	0	0	0	1	0	3	4	4	#NULL!		#NULL!	1	3	9	9	9	9	9	9	1	#NULL!
742	51	2	1	7	2	1	4	4	4	4	4	4	1	4	1	4	9	#NULL!	#NULL!	#NULL!	#NULL!	#NULL!	#NULL!	#NULL!	0	0	0	0	0	0	0	0	3	3	4	#NULL!		#NULL!	1	2	9	8	8	9	7	9	1	#NULL!
750	50	2	1	8	1	1	4	4	4	4	4	4	4	4	1	4	7	#NULL!	#NULL!	#NULL!	#NULL!	#NULL!	#NULL!	#NULL!	0	0	0	0	0	0	1	0	3	5	4	#NULL!		#NULL!	1	1	8	8	9	9	9	9	1	#NULL!
751	53	2	1	7	1	1	4	4	4	4	4	4	4	4	1	4	7	#NULL!	#NULL!	#NULL!	#NULL!	#NULL!	#NULL!	#NULL!	0	0	0	0	0	0	1	0	4	5	4	#NULL!		#NULL!	1	2	9	8	8	9	8	8	1	#NULL!
778	58	2	1	8	3	3	3	3	4	3	1	5	2	5	1	2	2	3	4	5	6	7	8	#NULL!	0	1	1	1	1	1	1	1	3	5	4	#NULL!		#NULL!	1	1	6	8	9	8	9	7	1	#NULL!
787	59	2	1	8	3	3	4	3	4	4	1	4	3	4	1	4	3	5	6	7	#NULL!	#NULL!	#NULL!	#NULL!	0	0	1	0	1	1	1	0	3	3	4	#NULL!		#NULL!	1	1	6	9	6	10	10	8	1	#NULL!
795	40	7	1	5	3	4	2	3	4	3	4	1	1	4	1	3	8	#NULL!	#NULL!	#NULL!	#NULL!	#NULL!	#NULL!	#NULL!	0	0	0	0	0	0	0	1	2	3	4	#NULL!		#NULL!	2	6	7	9	9	9	9	10	2	3
796	49	7	1	5	3	2	2	3	4	3	4	4	2	4	1	4	7	#NULL!	#NULL!	#NULL!	#NULL!	#NULL!	#NULL!	#NULL!	0	0	0	0	0	0	1	0	3	4	4	#NULL!		#NULL!	1	3	7	8	7	8	8	8	1	#NULL!
797	48	7	1	8	4	3	2	2	4	4	4	4	1	4	1	4	7	#NULL!	#NULL!	#NULL!	#NULL!	#NULL!	#NULL!	#NULL!	0	0	0	0	0	0	1	0	3	3	4	#NULL!		#NULL!	1	3	9	9	9	9	9	9	1	#NULL!
798	50	7	1	7	4	4	3	3	4	1	4	4	2	4	1	4	2	3	7	#NULL!	#NULL!	#NULL!	#NULL!	#NULL!	0	1	1	0	0	0	1	0	3	4	4	#NULL!		#NULL!	2	6	8	10	8	9	10	9	2	3
799	50	7	1	9	2	2	3	3	4	1	4	4	2	4	1	4	7	#NULL!	#NULL!	#NULL!	#NULL!	#NULL!	#NULL!	#NULL!	0	0	0	0	0	0	1	0	3	3	4	#NULL!		#NULL!	1	5	9	9	9	9	9	9	1	#NULL!
808	46	7	1	8	3	4	2	3	4	4	4	4	3	4	1	4	7	#NULL!	#NULL!	#NULL!	#NULL!	#NULL!	#NULL!	#NULL!	0	0	0	0	0	0	1	0	3	4	4	#NULL!		#NULL!	2	2	6	7	8	7	8	7	1	#NULL!
809	43	7	1	8	2	2	3	2	4	4	1	4	2	4	1	4	3	7	#NULL!	#NULL!	#NULL!	#NULL!	#NULL!	#NULL!	0	0	1	0	0	0	1	0	3	4	4	#NULL!		#NULL!	1	1	9	9	9	10	9	9	1	#NULL!
810	46	7	1	8	2	2	3	1	4	4	3	1	2	4	1	4	4	7	#NULL!	#NULL!	#NULL!	#NULL!	#NULL!	#NULL!	0	0	0	1	0	0	1	0	2	4	4	#NULL!		#NULL!	1	1	8	9	10	9	8	9	1	#NULL!
811	58	7	1	10	3	4	3	2	1	4	2	4	1	4	1	4	1	7	#NULL!	#NULL!	#NULL!	#NULL!	#NULL!	#NULL!	1	0	0	0	0	0	1	0	3	4	4	#NULL!		#NULL!	1	1	9	9	10	9	9	9	1	#NULL!
812	52	7	1	10	1	3	3	2	4	4	1	4	2	4	4	3	7	#NULL!	#NULL!	#NULL!	#NULL!	#NULL!	#NULL!	#NULL!	0	0	0	0	0	0	1	0	3	4	4	#NULL!		#NULL!	1	1	9	9	10	10	9	10	1	#NULL!
813	56	7	1	8	2	2	3	1	4	4	4	4	2	4	1	4	7	#NULL!	#NULL!	#NULL!	#NULL!	#NULL!	#NULL!	#NULL!	0	0	0	0	0	0	1	0	2	4	4	#NULL!		#NULL!	2	1	6	8	6	9	10	9	1	#NULL!
820	46	15	2	3	2	3	4	2	4	4	4	4	4	4	4	4	9	#NULL!	#NULL!	#NULL!	#NULL!	#NULL!	#NULL!	#NULL!	0	0	0	0	0	0	0	0	3	4	4	#NULL!		#NULL!	1	1	2	9	8	9	8	8	1	#NULL!
821	47	15	2	7	2	2	3	3	4	4	4	4	1	4	4	4	5	#NULL!	#NULL!	#NULL!	#NULL!	#NULL!	#NULL!	#NULL!	0	0	0	0	1	0	0	0	2	5	4	#NULL!		#NULL!	1	6	5	8	5	8	7	10	2	2
822	50	15	2	2	4	4	4	2	4	4	4	4	2	2	2	4	9	#NULL!	#NULL!	#NULL!	#NULL!	#NULL!	#NULL!	#NULL!	0	0	0	0	0	0	0	0	2	4	1	7		1	#NULL!	#NULL!	#NULL!	#NULL!	#NULL!	#NULL!	#NULL!	#NULL!	3	9
823	55	15	2	4	2	3	2	3	4	4	4	4	1	4	1	4	5	7	#NULL!	#NULL!	#NULL!	#NULL!	#NULL!	#NULL!	0	0	0	0	1	0	1	0	3	4	4	#NULL!		#NULL!	1	1	6	9	8	9	8	8	1	#NULL!
829	46	15	2	4	2	2	2	3	4	4	4	4	4	4	1	4	1	#NULL!	#NULL!	#NULL!	#NULL!	#NULL!	#NULL!	#NULL!	1	0	0	0	0	0	0	0	3	4	4	#NULL!		#NULL!	2	5	4	7	6	8	8	8	1	#NULL!
830	49	15	2	2	2	3	3	2	4	4	4	4	1	4	1	4	9	#NULL!	#NULL!	#NULL!	#NULL!	#NULL!	#NULL!	#NULL!	0	0	0	0	0	0	0	0	2	4	4	#NULL!		#NULL!	1	1	3	8	8	8	8	8	1	#NULL!
831	53	15	2	3	1	2	2	4	4	4	1	4	1	4	1	4	5	7	#NULL!	#NULL!	#NULL!	#NULL!	#NULL!	#NULL!	0	0	0	0	1	0	1	0	3	4	4	#NULL!		#NULL!	1	1	6	8	8	9	9	8	1	#NULL!
847	48	15	2	5	3	3	3	3	4	4	4	4	1	4	1	4	5	7	#NULL!	#NULL!	#NULL!	#NULL!	#NULL!	#NULL!	0	0	0	0	1	0	1	0	2	4	4	#NULL!		#NULL!	1	1	7	7	7	7	8	5	1	#NULL!
848	42	15	2	8	2	2	2	2	4	4	1	4	5	4	5	4	3	#NULL!	#NULL!	#NULL!	#NULL!	#NULL!	#NULL!	#NULL!	0	0	1	0	0	0	0	0	3	4	4	#NULL!		#NULL!	1	1	7	7	7	7	7	7	1	#NULL!
854	40	15	2	7	2	2	2	3	4	5	5	5	1	5	3	4	5	#NULL!	#NULL!	#NULL!	#NULL!	#NULL!	#NULL!	#NULL!	0	0	0	0	1	0	0	0	3	5	4	#NULL!		#NULL!	1	1	6	8	7	8	8	8	1	#NULL!
871	54	15	3	5	2	3	3	3	4	4	4	4	1	1	1	4	5	6	7	#NULL!	#NULL!	#NULL!	#NULL!	#NULL!	0	0	0	0	1	1	1	0	3	4	4	#NULL!		#NULL!	1	1	5	4	6	6	6	5	1	#NULL!
872	57	15	3	5	2	2	4	4	4	4	2	4	4	4	2	4	9	#NULL!	#NULL!	#NULL!	#NULL!	#NULL!	#NULL!	#NULL!	0	0	0	0	0	0	0	0	2	4	4	#NULL!		#NULL!	1	1	6	5	6	5	5	5	1	#NULL!
882	57	15	2	10	4	4	1	5	4	2	4	4	1	2	1	1	1	4	6	7	#NULL!	#NULL!	#NULL!	#NULL!	1	0	0	1	0	1	1	0	4	3	4	#NULL!		#NULL!	1	2	10	10	10	10	10	10	1	#NULL!
888	45	15	2	6	4	5	2	4	4	4	4	4	2	4	4	4	1	2	6	7	8	#NULL!	#NULL!	#NULL!	1	1	0	0	0	1	1	1	2	2	4	#NULL!		#NULL!	1	3	5	10	0	10	10	10	1	#NULL!
1109	58	13	2	8	4	4	3	4	4	4	4	1	3	2	1	1	4	7	8	#NULL!	#NULL!	#NULL!	#NULL!	#NULL!	0	0	0	1	0	0	1	1	3	3	4	#NULL!		#NULL!	1	2	5	8	9	8	6	9	1	#NULL!
1178	57	12	2	7	3	4	2	3	4	4	1	5	1	1	1	4	3	5	6	7	#NULL!	#NULL!	#NULL!	#NULL!	0	0	1	0	1	1	1	0	3	5	4	#NULL!		#NULL!	1	2	8	7	8	8	7	7	1	#NULL!
1183	56	12	2	7	3	3	2	3	4	3	2	4	3	4	2	2	9	#NULL!	#NULL!	#NULL!	#NULL!	#NULL!	#NULL!	#NULL!	0	0	0	0	0	0	0	0	3	4	4	#NULL!		#NULL!	1	3	9	10	10	10	9	9	1	#NULL!
210	59	8	2	8	3	3	2	4	4	4	4	4	4	4	4	4	9	#NULL!	#NULL!	#NULL!	#NULL!	#NULL!	#NULL!	#NULL!	0	0	0	0	0	0	0	0	2	3	4	#NULL!		#NULL!	1	1	5	7	8	4	7	6	1	#NULL!
220	53	8	2	7	1	1	3	4	4	4	4	1	4	1	1	1	7	8	#NULL!	#NULL!	#NULL!	#NULL!	#NULL!	#NULL!	0	0	0	0	0	0	1	1	4	4	4	#NULL!		#NULL!	1	3	6	6	9	9	9	9	1	#NULL!
229	54	8	2	5	2	1	1	3	4	2	3	4	1	4	1	4	3	5	7	#NULL!	#NULL!	#NULL!	#NULL!	#NULL!	0	0	1	0	1	0	1	0	3	4	4	#NULL!		#NULL!	1	4	2	2	2	3	3	4	1	#NULL!
236	45	8	2	5	3	4	3	2	4	4	4	4	1	4	4	1	1	2	3	4	5	6	7	8	1	1	1	1	1	1	1	1	2	3	2	4		1	#NULL!	#NULL!	#NULL!	#NULL!	#NULL!	#NULL!	#NULL!	#NULL!	3	1
245	42	8	2	4	2	2	4	3	4	4	4	1	1	4	4	9	1	2	3	4	5	6	7	8	1	1	1	1	1	1	1	1	2	4	4	#NULL!		#NULL!	1	4	8	8	8	7	7	7	1	#NULL!
352	41	4	1	5	4	2	4	3	4	4	3	4	1	4	4	4	5	#NULL!	#NULL!	#NULL!	#NULL!	#NULL!	#NULL!	#NULL!	0	0	0	0	1	0	0	0	2	5	4	#NULL!		#NULL!	1	3	5	9	9	9	9	9	1	#NULL!
361	46	4	1	6	2	2	2	3	4	4	3	4	4	4	4	5	3	#NULL!	#NULL!	#NULL!	#NULL!	#NULL!	#NULL!	#NULL!	0	0	1	0	0	0	0	0	3	3	4	#NULL!		#NULL!	1	2	4	6	6	7	7	8	1	#NULL!
444	58	4	1	3	5	2	4	4	4	4	4	4	4	4	1	1	7	8	#NULL!	#NULL!	#NULL!	#NULL!	#NULL!	#NULL!	0	0	0	0	0	0	1	1	3	3	4	#NULL!		#NULL!	1	1	3	5	5	8	9	8	1	#NULL!
493	47	8	3	6	3	3	3	3	9	9	9	9	9	9	1	9	7	#NULL!	#NULL!	#NULL!	#NULL!	#NULL!	#NULL!	#NULL!	0	0	0	0	0	0	1	0	2	4	4	#NULL!		#NULL!	1	3	5	7	6	8	8	6	1	#NULL!
576	58	4	1	3	2	9	9	9	9	9	9	9	1	9	1	9	5	7	#NULL!	#NULL!	#NULL!	#NULL!	#NULL!	#NULL!	0	0	0	0	1	0	1	0	3	4	4	#NULL!		#NULL!	1	6	2	9	8	9	10	10	1	#NULL!
577	52	4	1	3	3	4	3	3	9	9	9	9	1	1	1	9	5	6	7	#NULL!	#NULL!	#NULL!	#NULL!	#NULL!	0	0	0	0	1	1	1	0	3	2	4	#NULL!		#NULL!	1	2	7	7	6	8	8	6	1	#NULL!
595	56	8	3	8	3	2	3	3	4	4	4	4	1	4	1	4	7	#NULL!	#NULL!	#NULL!	#NULL!	#NULL!	#NULL!	#NULL!	0	0	0	0	0	0	1	0	2	4	4	#NULL!		#NULL!	1	2	5	7	6	8	7	6	1	#NULL!
600	48	8	3	6	3	3	3	2	4	4	4	4	4	4	4	1	8	#NULL!	#NULL!	#NULL!	#NULL!	#NULL!	#NULL!	#NULL!	0	0	0	0	0	0	0	1	3	4	1	1		1	#NULL!	#NULL!	#NULL!	#NULL!	#NULL!	#NULL!	#NULL!	#NULL!	3	1
634	42	9	2	8	3	3	4	3	4	4	4	1	1	1	1	1	5	#NULL!	#NULL!	#NULL!	#NULL!	#NULL!	#NULL!	#NULL!	0	0	0	0	1	0	0	0	2	5	4	#NULL!		#NULL!	1	1	0	9	9	9	9	9	1	#NULL!
638	50	9	2	6	2	2	4	5	2	4	4	4	2	4	4	4	9	#NULL!	#NULL!	#NULL!	#NULL!	#NULL!	#NULL!	#NULL!	0	0	0	0	0	0	0	0	3	4	4	#NULL!		#NULL!	1	2	0	1	1	7	2	7	1	#NULL!
946	58	14	3	6	2	3	2	4	4	4	1	4	3	4	4	1	3	8	#NULL!	#NULL!	#NULL!	#NULL!	#NULL!	#NULL!	0	0	1	0	0	0	0	1	3	3	4	#NULL!		#NULL!	1	4	7	7	7	7	7	7	2	3
961	57	14	3	5	2	4	1	3	4	4	4	4	3	3	1	4	7	#NULL!	#NULL!	#NULL!	#NULL!	#NULL!	#NULL!	#NULL!	0	0	0	0	0	0	1	0	3	3	4	#NULL!		#NULL!	1	2	2	7	7	3	9	4	1	#NULL!
973	45	3	1	7	3	3	2	2	4	4	1	4	4	4	2	4	3	#NULL!	#NULL!	#NULL!	#NULL!	#NULL!	#NULL!	#NULL!	0	0	1	0	0	0	0	0	3	4	4	#NULL!		#NULL!	1	2	1	7	10	10	10	10	1	#NULL!
983	45	3	1	6	2	2	3	3	4	4	4	4	5	4	2	4	7	#NULL!	#NULL!	#NULL!	#NULL!	#NULL!	#NULL!	#NULL!	0	0	0	0	0	0	1	0	2	5	4	#NULL!		#NULL!	1	7	8	2	5	5	8	8	1	#NULL!
1002	46	3	1	4	2	1	4	3	4	4	4	4	2	3	1	4	5	6	7	#NULL!	#NULL!	#NULL!	#NULL!	#NULL!	0	0	0	0	1	1	1	0	3	5	4	#NULL!		#NULL!	1	5	5	5	3	5	6	5	1	#NULL!
1013	53	3	1	6	2	2	2	3	4	4	1	4	1	4	4	4	3	5	#NULL!	#NULL!	#NULL!	#NULL!	#NULL!	#NULL!	0	0	1	0	1	0	0	0	3	5	4	#NULL!		#NULL!	1	1	2	7	8	8	8	8	1	#NULL!
1206	50	6	1	5	4	4	3	3	4	4	4	1	1	4	1	1	4	7	#NULL!	#NULL!	#NULL!	#NULL!	#NULL!	#NULL!	0	0	0	1	0	0	1	0	3	5	4	#NULL!		#NULL!	1	3	8	9	9	8	8	9	1	#NULL!
1214	58	6	1	7	1	1	3	4	4	4	3	2	1	1	1	4	5	6	7	#NULL!	#NULL!	#NULL!	#NULL!	#NULL!	0	0	0	0	1	1	1	0	2	4	4	#NULL!		#NULL!	1	3	0	10	10	10	10	10	1	#NULL!
1227	57	6	1	6	4	3	3	2	4	4	4	4	4	4	4	4	9	#NULL!	#NULL!	#NULL!	#NULL!	#NULL!	#NULL!	#NULL!	0	0	0	0	0	0	0	0	2	5	1	8	몸이 아파서	1	#NULL!	#NULL!	#NULL!	#NULL!	#NULL!	#NULL!	#NULL!	#NULL!	3	1
1236	48	6	1	4	3	4	3	3	4	4	4	4	2	4	2	2	5	7	#NULL!	#NULL!	#NULL!	#NULL!	#NULL!	#NULL!	0	0	0	0	1	0	1	0	2	4	4	#NULL!		#NULL!	1	2	7	9	9	9	8	7	1	#NULL!
1247	50	10	2	7	3	3	2	2	4	4	1	1	1	4	1	1	3	4	5	7	#NULL!	#NULL!	#NULL!	#NULL!	0	0	1	1	1	0	1	0	3	4	4	#NULL!		#NULL!	1	4	3	7	7	7	7	7	1	#NULL!
1252	55	10	2	4	2	4	2	3	4	4	2	4	4	4	4	4	3	5	7	#NULL!	#NULL!	#NULL!	#NULL!	#NULL!	0	0	1	0	1	0	1	0	2	2	4	#NULL!		#NULL!	1	2	2	5	10	6	8	8	1	#NULL!
17	57	9	3	5	1	1	1	1	4	4	4	4	4	4	4	4	9	#NULL!	#NULL!	#NULL!	#NULL!	#NULL!	#NULL!	#NULL!	0	0	0	0	0	0	0	0	4	3	4	#NULL!		#NULL!	1	1	5	8	8	8	8	8	1	#NULL!
203	50	8	2	6	3	3	2	4	4	4	4	4	4	4	4	4	9	#NULL!	#NULL!	#NULL!	#NULL!	#NULL!	#NULL!	#NULL!	0	0	0	0	0	0	0	0	3	4	4	#NULL!		#NULL!	1	1	8	6	7	5	6	5	1	#NULL!
209	52	8	2	7	2	3	4	3	4	4	4	4	4	4	4	4	9	#NULL!	#NULL!	#NULL!	#NULL!	#NULL!	#NULL!	#NULL!	0	0	0	0	0	0	0	0	3	4	4	#NULL!		#NULL!	1	1	7	6	7	4	5	6	1	#NULL!
221	53	8	2	7	5	5	3	3	4	4	1	4	4	4	4	5	3	#NULL!	#NULL!	#NULL!	#NULL!	#NULL!	#NULL!	#NULL!	0	0	1	0	0	0	0	0	3	4	4	#NULL!		#NULL!	1	3	7	9	6	8	9	9	1	#NULL!
223	53	8	2	5	3	2	4	3	4	4	1	1	1	4	1	9	1	3	4	5	6	7	8	#NULL!	1	0	1	1	1	1	1	1	2	3	4	#NULL!		#NULL!	1	1	6	5	9	7	7	7	1	#NULL!
224	54	8	2	4	5	4	3	1	4	4	1	4	1	4	1	9	3	7	#NULL!	#NULL!	#NULL!	#NULL!	#NULL!	#NULL!	0	0	1	0	0	0	1	0	2	4	4	#NULL!		#NULL!	1	1	0	8	8	8	8	8	1	#NULL!
225	54	8	2	5	5	5	5	2	4	4	1	4	4	9	1	9	3	7	#NULL!	#NULL!	#NULL!	#NULL!	#NULL!	#NULL!	0	0	1	0	0	0	1	0	1	5	4	#NULL!		#NULL!	1	6	0	8	8	8	8	8	2	2
226	59	8	2	5	2	4	2	4	4	3	1	4	1	1	1	9	3	6	7	#NULL!	#NULL!	#NULL!	#NULL!	#NULL!	0	0	1	0	0	1	1	0	4	3	4	#NULL!		#NULL!	1	4	0	0	0	8	8	8	2	2
227	55	8	2	8	2	1	4	2	4	4	4	4	1	1	1	9	3	4	5	6	7	#NULL!	#NULL!	#NULL!	0	0	1	1	1	1	1	0	4	4	4	#NULL!		#NULL!	1	1	5	5	8	8	8	8	1	#NULL!
231	57	8	2	10	2	4	1	4	4	4	4	4	1	4	1	4	5	7	#NULL!	#NULL!	#NULL!	#NULL!	#NULL!	#NULL!	0	0	0	0	1	0	1	0	4	1	4	#NULL!		#NULL!	1	1	8	9	9	9	9	9	1	#NULL!
237	48	8	2	9	3	3	3	3	4	4	4	4	4	4	4	4	3	4	5	6	7	8	#NULL!	#NULL!	0	0	1	1	1	1	1	1	2	4	4	#NULL!		#NULL!	1	4	5	5	5	7	7	7	1	#NULL!
243	44	8	2	8	2	2	3	3	4	4	4	4	4	4	1	9	3	7	#NULL!	#NULL!	#NULL!	#NULL!	#NULL!	#NULL!	0	0	1	0	0	0	1	0	2	3	4	#NULL!		#NULL!	1	1	0	5	10	8	8	8	1	#NULL!
247	49	8	2	4	2	2	3	4	4	4	4	1	4	4	1	4	3	4	5	6	7	8	#NULL!	#NULL!	0	0	1	1	1	1	1	1	4	4	4	#NULL!		#NULL!	1	7	5	5	5	5	5	8	2	3
288	56	8	2	7	2	2	3	3	4	4	4	4	4	4	4	4	9	#NULL!	#NULL!	#NULL!	#NULL!	#NULL!	#NULL!	#NULL!	0	0	0	0	0	0	0	0	3	5	4	#NULL!		#NULL!	1	1	8	9	8	9	8	8	1	#NULL!
358	53	4	1	8	2	2	2	3	4	4	4	4	2	4	1	4	7	#NULL!	#NULL!	#NULL!	#NULL!	#NULL!	#NULL!	#NULL!	0	0	0	0	0	0	1	0	2	4	4	#NULL!		#NULL!	1	2	6	9	8	9	9	9	1	#NULL!
359	55	4	1	8	2	2	3	3	4	4	4	4	4	4	4	4	9	#NULL!	#NULL!	#NULL!	#NULL!	#NULL!	#NULL!	#NULL!	0	0	0	0	0	0	0	0	2	5	4	#NULL!		#NULL!	1	3	5	9	8	8	9	8	1	#NULL!
404	56	8	2	6	2	2	3	3	4	4	4	4	4	4	3	4	9	#NULL!	#NULL!	#NULL!	#NULL!	#NULL!	#NULL!	#NULL!	0	0	0	0	0	0	0	0	3	1	4	#NULL!		#NULL!	1	1	6	6	6	6	7	7	1	#NULL!
405	55	8	2	3	1	2	1	1	2	4	4	4	1	4	4	4	5	#NULL!	#NULL!	#NULL!	#NULL!	#NULL!	#NULL!	#NULL!	0	0	0	0	1	0	0	0	3	1	4	#NULL!		#NULL!	1	1	10	10	10	10	10	10	1	#NULL!
419	46	8	2	7	1	1	2	2	4	4	4	4	3	4	3	4	9	#NULL!	#NULL!	#NULL!	#NULL!	#NULL!	#NULL!	#NULL!	0	0	0	0	0	0	0	0	2	4	4	#NULL!		#NULL!	1	2	5	10	8	9	9	9	1	#NULL!
420	43	8	2	9	3	2	1	3	4	4	4	1	1	1	1	1	4	5	6	7	8	#NULL!	#NULL!	#NULL!	0	0	0	1	1	1	1	1	2	3	4	#NULL!		#NULL!	1	1	10	8	10	10	10	10	1	#NULL!
423	55	8	2	5	2	2	4	4	3	3	4	4	2	1	1	4	6	7	#NULL!	#NULL!	#NULL!	#NULL!	#NULL!	#NULL!	0	0	0	0	0	1	1	0	2	2	4	#NULL!		#NULL!	1	1	7	5	5	7	9	9	1	#NULL!
442	55	4	1	5	3	4	3	2	2	4	4	4	1	1	1	1	5	6	7	8	#NULL!	#NULL!	#NULL!	#NULL!	0	0	0	0	1	1	1	1	4	2	4	#NULL!		#NULL!	2	3	1	8	5	8	9	7	1	#NULL!
443	50	4	1	5	2	2	2	3	3	3	1	4	1	9	1	4	3	5	7	#NULL!	#NULL!	#NULL!	#NULL!	#NULL!	0	0	1	0	1	0	1	0	2	1	4	#NULL!		#NULL!	1	6	5	9	9	8	9	7	2	2
449	49	4	1	7	2	1	4	3	4	4	4	4	1	4	4	1	5	8	#NULL!	#NULL!	#NULL!	#NULL!	#NULL!	#NULL!	0	0	0	0	1	0	0	1	3	4	4	#NULL!		#NULL!	1	1	3	4	9	9	9	9	1	#NULL!
451	45	4	1	8	5	1	3	3	4	4	4	4	4	4	4	4	9	#NULL!	#NULL!	#NULL!	#NULL!	#NULL!	#NULL!	#NULL!	0	0	0	0	0	0	0	0	2	5	4	#NULL!		#NULL!	1	1	4	9	9	9	9	8	1	#NULL!
452	40	4	1	4	4	4	3	3	1	4	1	1	1	9	1	9	1	3	4	5	7	#NULL!	#NULL!	#NULL!	1	0	1	1	1	0	1	0	4	2	4	#NULL!		#NULL!	1	1	9	10	10	8	5	8	1	#NULL!
457	55	8	2	10	1	1	3	2	4	4	4	4	4	4	1	4	7	#NULL!	#NULL!	#NULL!	#NULL!	#NULL!	#NULL!	#NULL!	0	0	0	0	0	0	1	0	4	2	4	#NULL!		#NULL!	1	1	8	8	8	8	7	7	1	#NULL!
458	54	8	2	9	4	4	1	3	4	4	4	4	4	4	1	1	7	8	#NULL!	#NULL!	#NULL!	#NULL!	#NULL!	#NULL!	0	0	0	0	0	0	1	1	2	5	4	#NULL!		#NULL!	9	1	10	10	0	10	10	10	1	#NULL!
460	55	8	2	6	2	3	4	2	4	4	1	4	4	3	1	1	3	7	#NULL!	#NULL!	#NULL!	#NULL!	#NULL!	#NULL!	0	0	1	0	0	0	1	0	2	3	4	#NULL!		#NULL!	1	3	5	8	7	9	1	6	1	#NULL!
461	53	8	2	8	2	3	4	3	4	4	4	4	4	4	1	4	9	#NULL!	#NULL!	#NULL!	#NULL!	#NULL!	#NULL!	#NULL!	0	0	0	0	0	0	0	0	2	4	4	#NULL!		#NULL!	1	1	7	4	7	7	8	7	1	#NULL!
463	48	8	2	8	1	2	3	3	4	4	3	3	2	4	2	2	9	#NULL!	#NULL!	#NULL!	#NULL!	#NULL!	#NULL!	#NULL!	0	0	0	0	0	0	0	0	2	4	4	#NULL!		#NULL!	1	5	8	9	8	9	9	8	2	3
464	49	8	2	4	2	2	3	2	4	4	4	4	4	4	4	4	9	#NULL!	#NULL!	#NULL!	#NULL!	#NULL!	#NULL!	#NULL!	0	0	0	0	0	0	0	0	2	3	4	#NULL!		#NULL!	1	1	7	7	8	7	7	7	1	#NULL!
475	44	8	3	4	3	3	2	4	4	4	4	1	1	1	1	9	4	5	6	7	#NULL!	#NULL!	#NULL!	#NULL!	0	0	0	1	1	1	1	0	3	5	4	#NULL!		#NULL!	1	1	3	6	6	7	8	7	1	#NULL!
481	52	8	3	7	2	3	2	2	4	4	4	4	4	4	1	4	7	#NULL!	#NULL!	#NULL!	#NULL!	#NULL!	#NULL!	#NULL!	0	0	0	0	0	0	1	0	2	4	4	#NULL!		#NULL!	1	1	6	8	8	9	7	7	1	#NULL!
485	49	8	3	8	2	4	2	3	4	4	4	1	1	4	4	4	4	5	#NULL!	#NULL!	#NULL!	#NULL!	#NULL!	#NULL!	0	0	0	1	1	0	0	0	2	5	4	#NULL!		#NULL!	1	1	4	3	3	3	3	3	1	#NULL!
491	48	8	2	7	2	4	3	2	4	4	1	4	1	4	4	4	3	6	#NULL!	#NULL!	#NULL!	#NULL!	#NULL!	#NULL!	0	0	1	0	0	1	0	0	2	4	4	#NULL!		#NULL!	1	1	6	7	8	7	9	7	1	#NULL!
515	55	8	2	6	2	4	2	3	4	4	4	4	1	4	1	4	5	7	#NULL!	#NULL!	#NULL!	#NULL!	#NULL!	#NULL!	0	0	0	0	1	0	1	0	2	4	4	#NULL!		#NULL!	1	1	4	5	6	6	7	6	1	#NULL!
519	45	8	2	7	3	2	3	3	4	4	4	1	1	4	4	4	4	5	#NULL!	#NULL!	#NULL!	#NULL!	#NULL!	#NULL!	0	0	0	1	1	0	0	0	2	4	4	#NULL!		#NULL!	1	1	5	6	7	6	6	6	1	#NULL!
520	47	8	2	7	3	2	3	3	4	4	1	4	1	4	1	4	4	3	5	7	#NULL!	#NULL!	#NULL!	#NULL!	0	0	1	1	1	0	1	0	3	4	4	#NULL!		#NULL!	1	1	4	6	7	6	6	6	1	#NULL!
523	48	8	2	6	3	3	2	4	4	4	4	1	1	4	1	4	4	5	7	#NULL!	#NULL!	#NULL!	#NULL!	#NULL!	0	0	0	1	1	0	1	0	2	4	4	#NULL!		#NULL!	1	2	4	6	7	6	6	6	1	#NULL!
542	54	8	2	7	3	3	4	4	9	9	9	9	9	9	1	9	7	#NULL!	#NULL!	#NULL!	#NULL!	#NULL!	#NULL!	#NULL!	0	0	0	0	0	0	1	0	3	4	4	#NULL!		#NULL!	1	3	6	8	7	9	9	7	1	#NULL!
544	56	8	2	8	4	2	3	3	9	9	9	9	1	1	1	9	5	6	7	#NULL!	#NULL!	#NULL!	#NULL!	#NULL!	0	0	0	0	1	1	1	0	3	3	4	#NULL!		#NULL!	1	4	10	10	10	10	10	10	1	#NULL!
545	48	8	2	8	2	2	3	2	9	9	9	9	9	9	1	9	7	#NULL!	#NULL!	#NULL!	#NULL!	#NULL!	#NULL!	#NULL!	0	0	0	0	0	0	1	0	3	4	4	#NULL!		#NULL!	1	2	7	7	9	9	9	9	1	#NULL!
546	45	8	2	5	1	1	4	2	9	9	9	9	9	9	1	9	7	#NULL!	#NULL!	#NULL!	#NULL!	#NULL!	#NULL!	#NULL!	0	0	0	0	0	0	1	0	3	5	4	#NULL!		#NULL!	1	2	5	8	8	9	9	9	1	#NULL!
548	44	8	2	5	3	2	3	3	4	4	4	4	1	4	1	4	5	7	#NULL!	#NULL!	#NULL!	#NULL!	#NULL!	#NULL!	0	0	0	0	1	0	1	0	2	4	4	#NULL!		#NULL!	1	1	6	7	6	6	8	8	1	#NULL!
550	45	8	2	8	4	4	2	3	4	4	4	4	4	4	4	4	9	#NULL!	#NULL!	#NULL!	#NULL!	#NULL!	#NULL!	#NULL!	0	0	0	0	0	0	0	0	2	5	4	#NULL!		#NULL!	1	3	8	8	8	8	9	8	1	#NULL!
563	59	4	1	5	5	5	3	2	4	4	1	1	3	4	4	4	3	4	#NULL!	#NULL!	#NULL!	#NULL!	#NULL!	#NULL!	0	0	1	1	0	0	0	0	2	3	4	#NULL!		#NULL!	1	5	5	10	10	10	10	10	1	#NULL!
564	54	4	1	5	5	5	3	2	4	4	1	1	3	4	4	4	9	#NULL!	#NULL!	#NULL!	#NULL!	#NULL!	#NULL!	#NULL!	0	0	0	0	0	0	0	0	2	3	4	#NULL!		#NULL!	1	5	5	10	10	10	10	10	1	#NULL!
572	56	4	1	9	2	2	3	2	4	4	4	4	4	4	4	4	9	#NULL!	#NULL!	#NULL!	#NULL!	#NULL!	#NULL!	#NULL!	0	0	0	0	0	0	0	0	2	4	4	#NULL!		#NULL!	1	3	10	10	9	9	10	9	1	#NULL!
574	45	4	1	8	4	4	5	4	9	9	1	9	1	9	9	1	3	5	8	#NULL!	#NULL!	#NULL!	#NULL!	#NULL!	0	0	1	0	1	0	0	1	2	1	4	#NULL!		#NULL!	1	2	5	9	9	8	8	8	1	#NULL!
581	47	4	1	8	3	4	4	4	4	4	1	4	4	4	4	5	3	#NULL!	#NULL!	#NULL!	#NULL!	#NULL!	#NULL!	#NULL!	0	0	1	0	0	0	0	0	2	4	4	#NULL!		#NULL!	1	3	8	99	9	9	9	10	1	#NULL!
587	53	8	3	5	3	2	3	3	4	4	1	1	1	9	1	4	3	4	7	#NULL!	#NULL!	#NULL!	#NULL!	#NULL!	0	0	1	1	0	0	1	0	3	5	4	#NULL!		#NULL!	1	1	5	8	8	8	9	8	1	#NULL!
592	42	8	2	7	5	5	4	4	3	4	5	1	1	1	1	1	3	7	8	#NULL!	#NULL!	#NULL!	#NULL!	#NULL!	0	0	1	0	0	0	1	1	2	1	4	#NULL!		#NULL!	1	2	10	10	10	10	10	10	1	#NULL!
594	46	8	3	7	2	2	1	3	4	4	1	1	1	1	1	1	3	4	5	6	7	#NULL!	#NULL!	#NULL!	0	0	1	1	1	1	1	0	2	1	4	#NULL!		#NULL!	1	1	9	8	9	10	9	9	1	#NULL!
604	55	8	3	7	2	2	3	4	4	4	4	1	1	4	1	1	4	7	8	#NULL!	#NULL!	#NULL!	#NULL!	#NULL!	0	0	0	1	0	0	1	1	3	3	4	#NULL!		#NULL!	1	2	9	9	9	9	9	9	1	#NULL!
608	55	8	3	6	2	1	2	2	4	4	4	4	4	4	4	4	9	#NULL!	#NULL!	#NULL!	#NULL!	#NULL!	#NULL!	#NULL!	0	0	0	0	0	0	0	0	3	5	4	#NULL!		#NULL!	1	3	7	7	8	7	7	8	1	#NULL!
609	45	8	3	7	3	3	3	3	4	4	2	2	1	1	2	9	9	#NULL!	#NULL!	#NULL!	#NULL!	#NULL!	#NULL!	#NULL!	0	0	0	0	0	0	0	0	2	2	1	2		1	#NULL!	#NULL!	#NULL!	#NULL!	#NULL!	#NULL!	#NULL!	#NULL!	3	1
610	46	8	3	10	2	2	2	2	4	4	4	4	2	4	2	4	9	#NULL!	#NULL!	#NULL!	#NULL!	#NULL!	#NULL!	#NULL!	0	0	0	0	0	0	0	0	2	5	4	#NULL!		#NULL!	1	3	5	7	7	7	7	7	1	#NULL!
616	55	8	2	9	3	3	2	3	4	4	1	4	1	4	4	4	3	#NULL!	#NULL!	#NULL!	#NULL!	#NULL!	#NULL!	#NULL!	0	0	1	0	0	0	0	0	2	4	4	#NULL!		#NULL!	1	1	1	8	8	8	8	8	1	#NULL!
617	41	8	2	7	3	2	2	2	4	4	1	4	4	4	1	4	3	7	#NULL!	#NULL!	#NULL!	#NULL!	#NULL!	#NULL!	0	0	1	0	0	0	1	0	3	5	4	#NULL!		#NULL!	1	1	8	8	9	8	9	8	1	#NULL!
627	44	8	2	5	1	2	4	4	4	4	4	1	1	4	1	1	3	4	5	7	8	#NULL!	#NULL!	#NULL!	0	0	1	1	1	0	1	1	2	5	4	#NULL!		#NULL!	2	3	8	10	8	10	10	10	1	#NULL!
633	48	9	2	5	4	3	3	2	4	3	3	3	2	3	2	2	9	#NULL!	#NULL!	#NULL!	#NULL!	#NULL!	#NULL!	#NULL!	0	0	0	0	0	0	0	0	2	4	4	#NULL!		#NULL!	1	5	7	8	8	9	8	7	2	2
637	54	9	2	9	2	2	2	2	4	4	3	3	4	3	2	3	9	#NULL!	#NULL!	#NULL!	#NULL!	#NULL!	#NULL!	#NULL!	0	0	0	0	0	0	0	0	2	5	4	#NULL!		#NULL!	1	4	6	7	7	8	8	7	1	#NULL!
915	58	14	2	6	2	2	3	3	4	4	4	4	4	4	2	4	7	#NULL!	#NULL!	#NULL!	#NULL!	#NULL!	#NULL!	#NULL!	0	0	0	0	0	0	1	0	4	5	4	#NULL!		#NULL!	1	1	8	8	8	8	8	8	1	#NULL!
920	46	14	2	8	2	2	4	3	4	1	3	4	2	4	1	4	2	5	7	#NULL!	#NULL!	#NULL!	#NULL!	#NULL!	0	1	0	0	1	0	1	0	3	4	4	#NULL!		#NULL!	1	1	8	8	8	8	8	8	1	#NULL!
924	53	14	2	9	1	5	1	2	4	4	4	4	2	2	2	4	5	6	7	#NULL!	#NULL!	#NULL!	#NULL!	#NULL!	0	0	0	0	1	1	1	0	2	4	4	#NULL!		#NULL!	1	1	9	9	3	9	9	9	1	#NULL!
927	49	14	2	6	2	2	3	2	4	4	1	4	1	4	4	4	3	5	#NULL!	#NULL!	#NULL!	#NULL!	#NULL!	#NULL!	0	0	1	0	1	0	0	0	3	4	4	#NULL!		#NULL!	1	1	6	6	3	8	8	8	1	#NULL!
932	49	14	2	6	2	2	4	3	4	4	4	1	1	5	1	1	5	6	7	8	#NULL!	#NULL!	#NULL!	#NULL!	0	0	0	0	1	1	1	1	2	4	4	#NULL!		#NULL!	1	1	9	8	9	9	9	9	1	#NULL!
933	51	14	2	7	3	3	3	3	4	4	2	4	2	2	1	1	7	8	#NULL!	#NULL!	#NULL!	#NULL!	#NULL!	#NULL!	0	0	0	0	0	0	1	1	3	4	4	#NULL!		#NULL!	1	1	9	9	9	9	9	9	1	#NULL!
934	48	14	2	6	2	2	4	2	4	4	2	4	4	4	1	1	7	8	#NULL!	#NULL!	#NULL!	#NULL!	#NULL!	#NULL!	0	0	0	0	0	0	1	1	2	5	4	#NULL!		#NULL!	1	1	9	7	9	8	8	8	1	#NULL!
937	52	14	2	6	2	2	3	2	4	4	4	4	1	4	1	1	5	7	8	#NULL!	#NULL!	#NULL!	#NULL!	#NULL!	0	0	0	0	1	0	1	1	2	4	4	#NULL!		#NULL!	1	3	9	8	9	8	9	9	1	#NULL!
944	43	14	3	7	2	2	2	2	4	4	4	4	1	2	2	4	5	6	7	#NULL!	#NULL!	#NULL!	#NULL!	#NULL!	0	0	0	0	1	1	1	0	2	3	4	#NULL!		#NULL!	1	1	3	8	8	8	8	8	1	#NULL!
953	42	14	3	5	2	3	3	3	4	4	4	1	1	3	1	1	4	5	7	#NULL!	#NULL!	#NULL!	#NULL!	#NULL!	0	0	0	1	1	0	1	0	4	4	4	#NULL!		#NULL!	1	2	6	6	7	6	4	5	1	#NULL!
954	55	14	3	7	4	2	2	3	3	3	2	2	2	2	2	2	5	6	7	#NULL!	#NULL!	#NULL!	#NULL!	#NULL!	0	0	0	0	1	1	1	0	2	2	4	#NULL!		#NULL!	1	2	5	7	7	8	8	8	1	#NULL!
966	59	3	1	9	3	2	2	2	4	4	4	4	1	1	1	4	5	6	7	#NULL!	#NULL!	#NULL!	#NULL!	#NULL!	0	0	0	0	1	1	1	0	3	3	4	#NULL!		#NULL!	1	2	8	9	8	8	8	7	1	#NULL!
972	57	3	1	7	3	3	4	2	4	4	1	4	4	4	1	4	3	7	#NULL!	#NULL!	#NULL!	#NULL!	#NULL!	#NULL!	0	0	1	0	0	0	1	0	4	3	4	#NULL!		#NULL!	1	2	8	9	9	9	8	8	1	#NULL!
978	56	3	1	7	2	2	3	3	4	4	4	4	2	4	4	4	5	#NULL!	#NULL!	#NULL!	#NULL!	#NULL!	#NULL!	#NULL!	0	0	0	0	1	0	0	0	2	4	4	#NULL!		#NULL!	1	1	8	7	8	8	8	8	1	#NULL!
985	54	3	1	5	2	2	3	4	4	4	4	4	4	4	1	4	7	#NULL!	#NULL!	#NULL!	#NULL!	#NULL!	#NULL!	#NULL!	0	0	0	0	0	0	1	0	3	5	4	#NULL!		#NULL!	1	4	7	7	6	8	7	6	1	#NULL!
987	40	3	1	5	3	3	3	4	4	4	4	4	1	4	1	4	5	7	#NULL!	#NULL!	#NULL!	#NULL!	#NULL!	#NULL!	0	0	0	0	1	0	1	0	2	4	4	#NULL!		#NULL!	1	4	4	5	4	4	5	5	2	3
991	45	3	1	7	2	2	2	3	3	3	3	3	1	1	1	3	5	6	7	#NULL!	#NULL!	#NULL!	#NULL!	#NULL!	0	0	0	0	1	1	1	0	2	5	4	#NULL!		#NULL!	1	1	7	7	8	6	8	8	1	#NULL!
992	53	3	1	5	1	2	3	2	3	3	1	1	3	4	1	4	3	4	7	#NULL!	#NULL!	#NULL!	#NULL!	#NULL!	0	0	1	1	0	0	1	0	3	4	4	#NULL!		#NULL!	1	2	8	8	8	7	8	8	1	#NULL!
997	58	3	1	6	3	2	4	4	4	4	1	4	4	4	1	1	3	8	#NULL!	#NULL!	#NULL!	#NULL!	#NULL!	#NULL!	0	0	1	0	0	0	0	1	3	5	4	#NULL!		#NULL!	1	4	7	6	6	5	6	6	1	#NULL!
998	47	3	1	8	2	2	4	3	4	4	4	4	2	9	2	2	5	7	8	#NULL!	#NULL!	#NULL!	#NULL!	#NULL!	0	0	0	0	1	0	1	1	3	5	4	#NULL!		#NULL!	1	1	1	4	4	4	5	5	1	#NULL!
1000	59	3	1	7	2	3	4	2	4	4	4	4	1	2	1	4	1	6	7	#NULL!	#NULL!	#NULL!	#NULL!	#NULL!	1	0	0	0	0	1	1	0	3	4	4	#NULL!		#NULL!	1	1	8	7	7	7	7	7	1	#NULL!
1005	49	3	1	7	2	2	3	3	4	4	3	4	2	2	1	4	7	#NULL!	#NULL!	#NULL!	#NULL!	#NULL!	#NULL!	#NULL!	0	0	0	0	0	0	1	0	3	4	1	1		1	#NULL!	#NULL!	#NULL!	#NULL!	#NULL!	#NULL!	#NULL!	#NULL!	3	1
1006	54	3	1	7	2	2	4	4	4	4	4	4	4	4	1	4	7	#NULL!	#NULL!	#NULL!	#NULL!	#NULL!	#NULL!	#NULL!	0	0	0	0	0	0	1	0	3	5	1	1		1	#NULL!	#NULL!	#NULL!	#NULL!	#NULL!	#NULL!	#NULL!	#NULL!	3	1
1019	53	3	1	6	1	1	3	3	4	4	1	4	2	4	1	4	3	7	#NULL!	#NULL!	#NULL!	#NULL!	#NULL!	#NULL!	0	0	1	0	0	0	1	0	3	4	4	#NULL!		#NULL!	1	1	10	8	8	8	9	9	1	#NULL!
1020	50	3	1	5	2	2	2	2	4	4	4	1	1	1	1	4	4	5	6	7	#NULL!	#NULL!	#NULL!	#NULL!	0	0	0	1	1	1	1	0	2	1	4	#NULL!		#NULL!	1	1	8	8	7	8	8	7	1	#NULL!
1021	46	3	1	7	2	2	3	2	4	4	4	3	4	4	4	4	9	#NULL!	#NULL!	#NULL!	#NULL!	#NULL!	#NULL!	#NULL!	0	0	0	0	0	0	0	0	2	5	4	#NULL!		#NULL!	1	1	10	10	10	10	10	10	1	#NULL!
1022	44	3	1	4	2	2	4	3	4	4	4	1	1	4	1	5	4	5	7	#NULL!	#NULL!	#NULL!	#NULL!	#NULL!	0	0	0	1	1	0	1	0	2	4	4	#NULL!		#NULL!	1	1	7	8	8	8	9	8	1	#NULL!
1024	46	3	1	9	3	3	2	2	4	4	1	4	4	4	4	1	3	8	#NULL!	#NULL!	#NULL!	#NULL!	#NULL!	#NULL!	0	0	1	0	0	0	0	1	2	5	4	#NULL!		#NULL!	1	1	8	8	8	8	8	8	1	#NULL!
1025	41	14	3	5	2	2	3	3	4	4	4	4	5	4	4	1	8	#NULL!	#NULL!	#NULL!	#NULL!	#NULL!	#NULL!	#NULL!	0	0	0	0	0	0	0	1	3	4	4	#NULL!		#NULL!	1	1	8	8	9	8	8	8	1	#NULL!
1029	57	14	3	5	4	4	3	3	4	4	4	4	1	4	1	1	5	7	8	#NULL!	#NULL!	#NULL!	#NULL!	#NULL!	0	0	0	0	1	0	1	1	3	2	4	#NULL!		#NULL!	1	1	8	8	8	7	7	7	1	#NULL!
1030	53	14	3	7	2	3	3	3	4	4	4	4	3	4	2	1	8	#NULL!	#NULL!	#NULL!	#NULL!	#NULL!	#NULL!	#NULL!	0	0	0	0	0	0	0	1	3	4	4	#NULL!		#NULL!	1	1	2	7	6	7	7	5	1	#NULL!
1125	52	16	2	7	4	4	3	3	4	4	3	1	1	3	1	4	4	7	#NULL!	#NULL!	#NULL!	#NULL!	#NULL!	#NULL!	0	0	0	1	0	0	1	0	2	4	4	#NULL!		#NULL!	1	7	5	8	8	9	9	9	2	2
1130	53	16	2	10	2	2	4	3	4	4	2	4	1	3	2	3	3	5	#NULL!	#NULL!	#NULL!	#NULL!	#NULL!	#NULL!	0	0	1	0	1	0	0	0	3	5	4	#NULL!		#NULL!	1	2	5	5	5	10	10	10	1	#NULL!
1131	47	16	2	5	2	1	4	3	4	3	4	3	1	2	2	2	9	#NULL!	#NULL!	#NULL!	#NULL!	#NULL!	#NULL!	#NULL!	0	0	0	0	0	0	0	0	3	4	4	#NULL!		#NULL!	1	1	10	10	10	10	10	10	1	#NULL!
1205	45	6	1	6	4	4	3	3	4	4	4	4	1	4	1	4	5	7	#NULL!	#NULL!	#NULL!	#NULL!	#NULL!	#NULL!	0	0	0	0	1	0	1	0	3	5	1	5		9	#NULL!	#NULL!	#NULL!	#NULL!	#NULL!	#NULL!	#NULL!	#NULL!	3	9
1209	49	6	1	5	3	4	2	3	3	4	4	4	4	4	4	4	9	#NULL!	#NULL!	#NULL!	#NULL!	#NULL!	#NULL!	#NULL!	0	0	0	0	0	0	0	0	2	3	4	#NULL!		#NULL!	1	4	5	4	4	4	5	5	2	3
1218	56	6	1	6	2	2	4	2	4	4	4	4	2	1	2	1	7	8	#NULL!	#NULL!	#NULL!	#NULL!	#NULL!	#NULL!	0	0	0	0	0	0	1	1	2	3	4	#NULL!		#NULL!	1	2	7	7	8	7	9	8	1	#NULL!
1222	49	6	1	7	3	3	2	4	3	4	2	4	2	3	2	2	3	5	6	7	8	#NULL!	#NULL!	#NULL!	0	0	1	0	1	1	1	1	2	4	4	#NULL!		#NULL!	1	1	6	8	5	8	9	8	1	#NULL!
1232	55	6	1	4	4	3	3	2	4	4	4	4	2	2	2	2	5	6	8	#NULL!	#NULL!	#NULL!	#NULL!	#NULL!	0	0	0	0	1	1	0	1	2	4	4	#NULL!		#NULL!	1	1	8	7	9	9	8	8	1	#NULL!
1251	48	10	2	7	3	4	2	2	4	2	4	4	1	4	1	1	2	3	4	5	7	8	#NULL!	#NULL!	0	1	1	1	1	0	1	1	3	3	4	#NULL!		#NULL!	1	5	0	9	9	9	9	10	1	#NULL!
1257	55	10	2	6	2	3	3	2	4	4	1	4	2	4	4	3	3	5	8	#NULL!	#NULL!	#NULL!	#NULL!	#NULL!	0	0	1	0	1	0	0	1	3	5	4	#NULL!		#NULL!	1	3	7	6	7	7	7	7	1	#NULL!
1261	57	10	3	5	4	4	4	2	4	4	4	4	1	4	1	4	5	#NULL!	#NULL!	#NULL!	#NULL!	#NULL!	#NULL!	#NULL!	0	0	0	0	1	0	0	0	2	4	4	#NULL!		#NULL!	1	2	1	9	8	9	9	9	1	#NULL!
1269	56	10	3	8	4	2	4	3	1	4	4	1	1	1	1	1	1	4	5	6	7	8	#NULL!	#NULL!	1	0	0	1	1	1	1	1	2	3	4	#NULL!		#NULL!	1	2	2	9	6	9	9	9	1	#NULL!
1292	55	11	2	6	2	2	4	2	4	4	1	4	4	4	1	4	3	4	5	7	#NULL!	#NULL!	#NULL!	#NULL!	0	0	1	1	1	0	1	0	2	5	4	#NULL!		#NULL!	1	6	7	7	7	7	7	7	1	#NULL!
1309	49	11	3	8	3	4	2	2	4	4	4	1	2	4	1	4	4	7	#NULL!	#NULL!	#NULL!	#NULL!	#NULL!	#NULL!	0	0	0	1	0	0	1	0	3	4	4	#NULL!		#NULL!	1	4	6	6	7	7	7	7	1	#NULL!
362	60	1	1	7	4	3	3	2	4	4	4	4	1	4	1	1	5	8	#NULL!	#NULL!	#NULL!	#NULL!	#NULL!	#NULL!	0	0	0	0	1	0	0	1	4	2	4	#NULL!		#NULL!	1	1	7	8	8	7	6	7	1	#NULL!
770	60	2	1	6	1	1	5	3	4	4	4	4	1	4	4	2	5	8	#NULL!	#NULL!	#NULL!	#NULL!	#NULL!	#NULL!	0	0	0	0	1	0	0	1	2	5	4	#NULL!		#NULL!	1	3	5	5	7	6	7	7	1	#NULL!
814	60	7	1	9	1	2	4	2	4	4	3	4	3	4	1	4	7	#NULL!	#NULL!	#NULL!	#NULL!	#NULL!	#NULL!	#NULL!	0	0	0	0	0	0	1	0	3	4	4	#NULL!		#NULL!	1	3	9	8	8	8	8	8	1	#NULL!
842	67	15	2	8	1	2	2	2	4	4	3	1	3	4	3	1	9	#NULL!	#NULL!	#NULL!	#NULL!	#NULL!	#NULL!	#NULL!	0	0	0	0	0	0	0	0	3	2	4	#NULL!		#NULL!	1	1	4	6	6	7	8	5	1	#NULL!
1138	72	13	3	5	2	1	1	1	5	4	4	4	4	4	4	1	9	#NULL!	#NULL!	#NULL!	#NULL!	#NULL!	#NULL!	#NULL!	0	0	0	0	0	0	0	0	2	4	4	#NULL!		#NULL!	2	4	7	8	4	9	10	10	1	#NULL!
1146	65	12	3	6	2	3	3	2	4	4	1	4	5	4	1	4	3	7	#NULL!	#NULL!	#NULL!	#NULL!	#NULL!	#NULL!	0	0	1	0	0	0	1	0	2	4	4	#NULL!		#NULL!	1	3	7	7	7	8	8	6	1	#NULL!
1152	62	12	3	6	3	3	3	2	4	4	5	5	1	1	1	4	5	6	7	#NULL!	#NULL!	#NULL!	#NULL!	#NULL!	0	0	0	0	1	1	1	0	2	3	4	#NULL!		#NULL!	1	2	6	8	9	9	9	7	1	#NULL!
33	60	1	1	7	3	4	4	4	4	4	4	4	4	4	4	4	9	#NULL!	#NULL!	#NULL!	#NULL!	#NULL!	#NULL!	#NULL!	0	0	0	0	0	0	0	0	3	3	4	#NULL!		#NULL!	1	4	8	8	9	8	8	8	1	#NULL!
52	61	1	1	8	4	3	4	4	4	4	1	4	4	2	4	1	3	8	#NULL!	#NULL!	#NULL!	#NULL!	#NULL!	#NULL!	0	0	1	0	0	0	0	1	3	4	4	#NULL!		#NULL!	1	3	9	7	6	7	9	8	1	#NULL!
79	71	1	1	4	2	1	3	2	4	4	2	1	3	4	3	9	3	4	#NULL!	#NULL!	#NULL!	#NULL!	#NULL!	#NULL!	0	0	1	1	0	0	0	0	4	5	4	#NULL!		#NULL!	1	1	8	8	7	8	7	7	1	#NULL!
80	71	1	1	5	2	1	2	2	4	4	1	1	3	4	3	9	3	4	#NULL!	#NULL!	#NULL!	#NULL!	#NULL!	#NULL!	0	0	1	1	0	0	0	0	3	4	4	#NULL!		#NULL!	1	1	7	8	8	9	8	9	1	#NULL!
81	64	1	1	5	1	1	2	2	4	4	9	4	4	9	1	9	3	6	7	#NULL!	#NULL!	#NULL!	#NULL!	#NULL!	0	0	1	0	0	1	1	0	2	5	4	#NULL!		#NULL!	1	2	7	8	8	8	7	7	1	#NULL!
85	72	1	1	7	2	3	5	3	4	4	4	4	4	4	1	4	7	#NULL!	#NULL!	#NULL!	#NULL!	#NULL!	#NULL!	#NULL!	0	0	0	0	0	0	1	0	2	5	4	#NULL!		#NULL!	1	1	8	99	99	99	99	99	1	#NULL!
95	64	1	1	7	4	3	2	4	4	4	2	2	2	2	2	4	9	#NULL!	#NULL!	#NULL!	#NULL!	#NULL!	#NULL!	#NULL!	0	0	0	0	0	0	0	0	1	2	4	#NULL!		#NULL!	1	1	8	9	10	7	8	7	1	#NULL!
138	80	1	1	5	2	2	4	2	4	4	4	3	3	3	3	3	9	#NULL!	#NULL!	#NULL!	#NULL!	#NULL!	#NULL!	#NULL!	0	0	0	0	0	0	0	0	3	1	4	#NULL!		#NULL!	1	1	7	8	7	9	9	8	1	#NULL!
139	82	1	1	5	2	2	4	3	4	4	4	4	3	3	1	3	7	#NULL!	#NULL!	#NULL!	#NULL!	#NULL!	#NULL!	#NULL!	0	0	0	0	0	0	1	0	3	2	4	#NULL!		#NULL!	1	2	8	9	9	9	9	8	1	#NULL!
142	73	1	1	7	2	4	2	2	4	4	2	3	1	1	1	1	1	#NULL!	#NULL!	#NULL!	#NULL!	#NULL!	#NULL!	#NULL!	1	0	0	0	0	0	0	0	3	4	4	#NULL!		#NULL!	1	1	5	5	7	8	9	8	1	#NULL!
144	76	1	1	9	2	2	2	2	4	4	4	4	3	4	3	4	9	#NULL!	#NULL!	#NULL!	#NULL!	#NULL!	#NULL!	#NULL!	0	0	0	0	0	0	0	0	3	4	4	#NULL!		#NULL!	1	1	7	7	8	8	8	7	1	#NULL!
145	75	1	1	8	4	4	2	2	3	4	1	1	1	4	1	1	3	4	7	#NULL!	#NULL!	#NULL!	#NULL!	#NULL!	0	0	1	1	0	0	1	0	2	1	4	#NULL!		#NULL!	1	1	8	9	8	8	8	9	1	#NULL!
146	74	1	1	7	2	2	3	2	4	4	1	4	3	4	1	4	7	#NULL!	#NULL!	#NULL!	#NULL!	#NULL!	#NULL!	#NULL!	0	0	0	0	0	0	1	0	2	2	4	#NULL!		#NULL!	1	2	7	9	8	9	9	8	1	#NULL!
161	63	1	1	6	2	3	3	4	4	4	1	4	4	4	4	4	9	#NULL!	#NULL!	#NULL!	#NULL!	#NULL!	#NULL!	#NULL!	0	0	0	0	0	0	0	0	3	5	4	#NULL!		#NULL!	1	1	7	7	8	8	8	8	1	#NULL!
162	64	1	1	7	2	3	3	2	4	4	4	4	4	4	1	4	9	#NULL!	#NULL!	#NULL!	#NULL!	#NULL!	#NULL!	#NULL!	0	0	0	0	0	0	0	0	3	5	4	#NULL!		#NULL!	1	1	7	7	8	8	8	8	1	#NULL!
164	62	1	1	4	2	2	2	2	4	4	4	4	4	4	4	4	9	#NULL!	#NULL!	#NULL!	#NULL!	#NULL!	#NULL!	#NULL!	0	0	0	0	0	0	0	0	2	2	4	#NULL!		#NULL!	1	1	8	8	8	9	7	9	1	#NULL!
304	61	1	1	7	4	4	4	4	4	3	4	1	1	1	1	1	4	5	7	#NULL!	#NULL!	#NULL!	#NULL!	#NULL!	0	0	0	1	1	0	1	0	4	2	4	#NULL!		#NULL!	1	1	6	8	8	8	8	7	1	#NULL!
320	60	1	1	9	4	4	2	1	4	4	4	4	4	4	3	4	9	#NULL!	#NULL!	#NULL!	#NULL!	#NULL!	#NULL!	#NULL!	0	0	0	0	0	0	0	0	2	4	4	#NULL!		#NULL!	1	4	8	9	9	8	8	9	1	#NULL!
322	61	1	1	7	3	3	2	1	4	4	4	4	4	4	4	4	9	#NULL!	#NULL!	#NULL!	#NULL!	#NULL!	#NULL!	#NULL!	0	0	0	0	0	0	0	0	1	5	4	#NULL!		#NULL!	1	3	7	9	8	9	9	7	1	#NULL!
334	61	1	1	7	3	3	2	2	4	4	4	4	4	4	4	4	9	#NULL!	#NULL!	#NULL!	#NULL!	#NULL!	#NULL!	#NULL!	0	0	0	0	0	0	0	0	2	5	4	#NULL!		#NULL!	1	4	7	8	9	9	9	9	1	#NULL!
338	62	1	1	7	4	4	3	2	4	4	4	4	4	4	4	4	9	#NULL!	#NULL!	#NULL!	#NULL!	#NULL!	#NULL!	#NULL!	0	0	0	0	0	0	0	0	1	5	4	#NULL!		#NULL!	1	3	7	8	8	8	7	7	1	#NULL!
339	61	1	1	6	3	3	2	2	4	4	4	4	4	4	4	4	9	#NULL!	#NULL!	#NULL!	#NULL!	#NULL!	#NULL!	#NULL!	0	0	0	0	0	0	0	0	2	5	4	#NULL!		#NULL!	1	4	8	9	9	9	8	8	1	#NULL!
391	68	1	1	6	1	1	4	2	4	4	4	4	4	4	1	4	7	#NULL!	#NULL!	#NULL!	#NULL!	#NULL!	#NULL!	#NULL!	0	0	0	0	0	0	1	0	2	4	4	#NULL!		#NULL!	1	1	8	7	7	8	7	6	1	#NULL!
397	62	1	1	7	2	2	3	2	4	4	2	4	4	4	2	4	3	7	#NULL!	#NULL!	#NULL!	#NULL!	#NULL!	#NULL!	0	0	1	0	0	0	1	0	2	4	4	#NULL!		#NULL!	1	5	9	8	5	5	7	7	1	#NULL!
398	72	1	1	7	1	1	4	2	4	4	4	4	4	4	4	4	9	#NULL!	#NULL!	#NULL!	#NULL!	#NULL!	#NULL!	#NULL!	0	0	0	0	0	0	0	0	3	4	4	#NULL!		#NULL!	1	1	8	5	5	4	5	4	1	#NULL!
708	61	2	1	8	3	2	2	3	4	4	1	4	2	2	1	4	3	7	#NULL!	#NULL!	#NULL!	#NULL!	#NULL!	#NULL!	0	0	1	0	0	0	1	0	2	4	4	#NULL!		#NULL!	1	1	7	8	6	8	8	8	1	#NULL!
717	60	2	1	6	2	2	3	3	4	4	2	4	4	4	1	4	3	#NULL!	#NULL!	#NULL!	#NULL!	#NULL!	#NULL!	#NULL!	0	0	1	0	0	0	0	0	4	4	4	#NULL!		#NULL!	1	1	8	7	6	7	7	6	1	#NULL!
718	64	2	1	8	3	3	2	3	4	4	1	4	5	5	1	4	3	7	#NULL!	#NULL!	#NULL!	#NULL!	#NULL!	#NULL!	0	0	1	0	0	0	1	0	2	4	4	#NULL!		#NULL!	1	1	9	9	9	9	8	9	1	#NULL!
719	61	2	1	6	1	1	3	2	4	4	3	4	4	4	1	4	7	#NULL!	#NULL!	#NULL!	#NULL!	#NULL!	#NULL!	#NULL!	0	0	0	0	0	0	1	0	3	5	4	#NULL!		#NULL!	1	1	9	9	7	8	8	8	1	#NULL!
736	60	2	1	5	1	1	3	3	4	4	4	4	4	4	1	4	7	#NULL!	#NULL!	#NULL!	#NULL!	#NULL!	#NULL!	#NULL!	0	0	0	0	0	0	1	0	2	4	4	#NULL!		#NULL!	1	1	8	8	8	8	8	8	1	#NULL!
743	65	2	1	6	1	1	4	4	4	4	4	4	4	2	1	4	7	#NULL!	#NULL!	#NULL!	#NULL!	#NULL!	#NULL!	#NULL!	0	0	0	0	0	0	1	0	3	4	4	#NULL!		#NULL!	1	1	5	9	9	9	9	9	1	#NULL!
744	64	2	1	7	3	2	3	2	4	4	4	4	2	3	1	4	4	#NULL!	#NULL!	#NULL!	#NULL!	#NULL!	#NULL!	#NULL!	0	0	0	1	0	0	0	0	3	4	4	#NULL!		#NULL!	1	2	6	8	8	8	8	8	1	#NULL!
752	63	2	1	8	2	2	4	4	4	4	4	4	4	4	4	4	9	#NULL!	#NULL!	#NULL!	#NULL!	#NULL!	#NULL!	#NULL!	0	0	0	0	0	0	0	0	3	4	4	#NULL!		#NULL!	1	2	7	8	8	8	9	9	1	#NULL!
753	62	2	1	5	1	1	5	3	4	4	4	4	4	4	1	4	7	#NULL!	#NULL!	#NULL!	#NULL!	#NULL!	#NULL!	#NULL!	0	0	0	0	0	0	1	0	3	5	4	#NULL!		#NULL!	1	2	6	9	9	9	9	9	1	#NULL!
761	62	2	1	7	1	1	3	3	4	4	4	4	4	4	4	2	8	#NULL!	#NULL!	#NULL!	#NULL!	#NULL!	#NULL!	#NULL!	0	0	0	0	0	0	0	1	3	3	4	#NULL!		#NULL!	1	3	6	5	6	6	7	6	1	#NULL!
771	61	2	1	7	1	1	4	3	4	4	1	4	4	4	4	1	3	8	#NULL!	#NULL!	#NULL!	#NULL!	#NULL!	#NULL!	0	0	1	0	0	0	0	1	2	5	4	#NULL!		#NULL!	1	2	6	6	7	6	8	6	1	#NULL!
779	62	2	1	6	4	3	4	3	4	3	2	5	2	1	1	3	2	3	4	5	6	7	#NULL!	#NULL!	0	1	1	1	1	1	1	0	4	3	4	#NULL!		#NULL!	1	1	7	9	6	9	7	8	1	#NULL!
801	66	7	1	8	1	2	3	3	4	4	3	4	1	1	1	4	5	7	#NULL!	#NULL!	#NULL!	#NULL!	#NULL!	#NULL!	0	0	0	0	1	0	1	0	3	3	4	#NULL!		#NULL!	1	5	8	8	9	9	7	8	1	#NULL!
802	67	7	1	6	1	2	3	3	4	4	4	4	1	1	1	1	7	8	#NULL!	#NULL!	#NULL!	#NULL!	#NULL!	#NULL!	0	0	0	0	0	0	1	1	3	3	4	#NULL!		#NULL!	1	2	8	8	8	8	8	8	1	#NULL!
815	64	7	1	8	2	2	4	2	4	4	1	4	1	4	1	4	3	7	#NULL!	#NULL!	#NULL!	#NULL!	#NULL!	#NULL!	0	0	1	0	0	0	1	0	3	4	4	#NULL!		#NULL!	1	9	9	9	9	9	9	9	1	#NULL!
824	64	15	2	6	2	3	1	3	4	4	4	4	5	5	4	4	9	#NULL!	#NULL!	#NULL!	#NULL!	#NULL!	#NULL!	#NULL!	0	0	0	0	0	0	0	0	3	3	4	#NULL!		#NULL!	1	2	10	8	8	9	10	10	1	#NULL!
857	70	15	2	9	2	2	2	3	4	4	4	4	1	4	1	4	5	7	#NULL!	#NULL!	#NULL!	#NULL!	#NULL!	#NULL!	0	0	0	0	1	0	1	0	3	4	4	#NULL!		#NULL!	1	1	7	8	7	8	8	7	1	#NULL!
860	60	15	2	5	2	2	2	3	4	4	4	4	4	4	1	4	7	#NULL!	#NULL!	#NULL!	#NULL!	#NULL!	#NULL!	#NULL!	0	0	0	0	0	0	1	0	3	5	4	#NULL!		#NULL!	1	1	8	8	7	8	7	7	1	#NULL!
861	61	15	2	8	2	2	2	3	4	4	3	3	2	4	1	4	7	#NULL!	#NULL!	#NULL!	#NULL!	#NULL!	#NULL!	#NULL!	0	0	0	0	0	0	1	0	2	4	4	#NULL!		#NULL!	1	2	7	7	7	8	8	8	1	#NULL!
866	61	15	3	7	2	2	3	3	4	4	4	4	1	4	1	4	5	7	#NULL!	#NULL!	#NULL!	#NULL!	#NULL!	#NULL!	0	0	0	0	1	0	1	0	2	4	4	#NULL!		#NULL!	1	1	5	6	5	6	6	6	1	#NULL!
867	71	15	3	9	2	2	3	2	4	4	1	4	1	1	1	4	3	5	6	7	#NULL!	#NULL!	#NULL!	#NULL!	0	0	1	0	1	1	1	0	3	4	4	#NULL!		#NULL!	1	1	8	9	9	8	8	8	1	#NULL!
873	60	15	3	7	2	2	2	3	4	4	4	4	4	4	1	4	7	#NULL!	#NULL!	#NULL!	#NULL!	#NULL!	#NULL!	#NULL!	0	0	0	0	0	0	1	0	2	5	4	#NULL!		#NULL!	1	1	8	7	7	8	8	7	1	#NULL!
875	63	15	3	7	1	1	2	3	4	4	4	4	1	4	1	4	5	7	#NULL!	#NULL!	#NULL!	#NULL!	#NULL!	#NULL!	0	0	0	0	1	0	1	0	3	5	4	#NULL!		#NULL!	1	1	8	7	8	8	8	7	1	#NULL!
883	61	15	2	8	3	3	2	3	4	4	4	4	4	1	1	4	3	4	6	7	#NULL!	#NULL!	#NULL!	#NULL!	0	0	1	1	0	1	1	0	2	5	4	#NULL!		#NULL!	1	2	7	8	5	9	9	9	1	#NULL!
884	65	15	2	8	2	2	3	3	4	4	4	4	4	2	1	4	3	6	7	#NULL!	#NULL!	#NULL!	#NULL!	#NULL!	0	0	1	0	0	1	1	0	2	5	4	#NULL!		#NULL!	1	2	7	8	5	9	9	9	1	#NULL!
890	66	15	2	8	2	4	2	2	4	4	1	4	4	4	1	4	6	7	#NULL!	#NULL!	#NULL!	#NULL!	#NULL!	#NULL!	0	0	0	0	0	1	1	0	2	3	4	#NULL!		#NULL!	1	2	10	8	8	9	10	10	1	#NULL!
892	74	15	2	8	2	3	4	3	4	4	1	4	4	4	1	4	3	7	#NULL!	#NULL!	#NULL!	#NULL!	#NULL!	#NULL!	0	0	1	0	0	0	1	0	2	5	4	#NULL!		#NULL!	1	1	10	10	10	10	10	10	1	#NULL!
1135	65	13	3	6	2	2	4	2	4	4	4	4	4	4	1	1	8	#NULL!	#NULL!	#NULL!	#NULL!	#NULL!	#NULL!	#NULL!	0	0	0	0	0	0	0	1	1	4	4	#NULL!		#NULL!	1	2	5	7	10	7	5	5	1	#NULL!
1163	80	12	2	7	2	3	3	2	4	4	5	4	1	4	3	4	5	#NULL!	#NULL!	#NULL!	#NULL!	#NULL!	#NULL!	#NULL!	0	0	0	0	1	0	0	0	2	4	4	#NULL!		#NULL!	1	2	8	8	7	8	8	7	1	#NULL!
400	68	8	2	8	2	2	3	3	4	4	4	4	2	4	3	4	9	#NULL!	#NULL!	#NULL!	#NULL!	#NULL!	#NULL!	#NULL!	0	0	0	0	0	0	0	0	2	2	4	#NULL!		#NULL!	1	2	1	8	8	9	10	99	1	#NULL!
552	63	8	2	5	4	3	2	3	4	4	4	4	4	4	4	4	9	#NULL!	#NULL!	#NULL!	#NULL!	#NULL!	#NULL!	#NULL!	0	0	0	0	0	0	0	0	3	4	4	#NULL!		#NULL!	1	2	2	7	8	8	8	8	1	#NULL!
921	60	14	2	5	1	1	2	3	4	4	4	4	2	4	1	2	7	#NULL!	#NULL!	#NULL!	#NULL!	#NULL!	#NULL!	#NULL!	0	0	0	0	0	0	1	0	3	3	4	#NULL!		#NULL!	1	2	3	3	7	7	7	7	1	#NULL!
994	60	3	1	5	1	1	5	3	4	4	3	3	2	4	1	1	5	7	8	#NULL!	#NULL!	#NULL!	#NULL!	#NULL!	0	0	0	0	1	0	1	1	3	4	4	#NULL!		#NULL!	1	5	8	7	7	5	8	8	1	#NULL!
1003	69	3	1	5	2	2	4	3	4	4	1	4	4	4	3	4	3	7	#NULL!	#NULL!	#NULL!	#NULL!	#NULL!	#NULL!	0	0	1	0	0	0	1	0	4	5	4	#NULL!		#NULL!	1	2	5	6	6	6	6	5	1	#NULL!
1129	74	16	2	5	2	2	4	3	4	4	4	4	1	4	4	4	9	#NULL!	#NULL!	#NULL!	#NULL!	#NULL!	#NULL!	#NULL!	0	0	0	0	0	0	0	0	3	4	4	#NULL!		#NULL!	1	2	8	9	9	9	9	9	1	#NULL!
1243	62	10	2	7	3	4	2	3	4	4	4	4	4	1	1	4	6	7	#NULL!	#NULL!	#NULL!	#NULL!	#NULL!	#NULL!	0	0	0	0	0	1	1	0	3	3	4	#NULL!		#NULL!	1	4	6	6	7	6	7	6	1	#NULL!
1311	71	11	3	6	2	2	4	2	4	4	1	4	4	4	1	4	3	7	#NULL!	#NULL!	#NULL!	#NULL!	#NULL!	#NULL!	0	0	1	0	0	0	1	0	3	4	4	#NULL!		#NULL!	1	5	8	8	8	7	8	7	1	#NULL!
1320	76	11	3	6	2	2	3	2	4	4	4	4	4	4	1	4	7	#NULL!	#NULL!	#NULL!	#NULL!	#NULL!	#NULL!	#NULL!	0	0	0	0	0	0	1	0	2	3	4	#NULL!		#NULL!	1	2	5	8	5	9	9	9	1	#NULL!
5	61	9	2	10	3	3	3	3	4	4	2	4	4	4	4	4	9	#NULL!	#NULL!	#NULL!	#NULL!	#NULL!	#NULL!	#NULL!	0	0	0	0	0	0	0	0	2	3	4	#NULL!		#NULL!	1	1	8	8	6	8	8	7	1	#NULL!
6	61	9	2	9	3	3	3	3	4	4	1	4	1	4	1	4	7	#NULL!	#NULL!	#NULL!	#NULL!	#NULL!	#NULL!	#NULL!	0	0	0	0	0	0	1	0	4	4	4	#NULL!		#NULL!	1	1	10	10	10	10	10	10	1	#NULL!
7	61	9	2	8	3	3	3	3	4	4	2	4	4	4	1	1	7	8	#NULL!	#NULL!	#NULL!	#NULL!	#NULL!	#NULL!	0	0	0	0	0	0	1	1	4	5	4	#NULL!		#NULL!	1	3	10	10	10	10	10	10	1	#NULL!
12	80	9	3	8	1	1	1	1	4	4	4	4	3	3	3	1	9	#NULL!	#NULL!	#NULL!	#NULL!	#NULL!	#NULL!	#NULL!	0	0	0	0	0	0	0	0	4	3	4	#NULL!		#NULL!	9	4	9	9	9	9	9	9	1	#NULL!
13	86	9	3	5	2	2	2	2	4	4	4	4	4	4	4	4	9	#NULL!	#NULL!	#NULL!	#NULL!	#NULL!	#NULL!	#NULL!	0	0	0	0	0	0	0	0	4	4	4	#NULL!		#NULL!	1	1	9	9	9	9	9	9	1	#NULL!
14	82	9	3	9	1	1	1	1	4	4	4	4	4	4	4	4	9	#NULL!	#NULL!	#NULL!	#NULL!	#NULL!	#NULL!	#NULL!	0	0	0	0	0	0	0	0	4	3	4	#NULL!		#NULL!	9	3	9	9	9	9	9	9	1	#NULL!
213	75	8	2	6	1	1	1	3	4	4	1	1	1	5	5	1	3	8	#NULL!	#NULL!	#NULL!	#NULL!	#NULL!	#NULL!	0	0	1	0	0	0	0	1	4	4	4	#NULL!		#NULL!	1	5	0	0	0	8	8	7	2	2
214	69	8	2	7	5	1	2	2	4	4	1	4	1	4	1	9	3	7	#NULL!	#NULL!	#NULL!	#NULL!	#NULL!	#NULL!	0	0	1	0	0	0	1	0	4	5	4	#NULL!		#NULL!	1	5	0	8	8	8	8	8	2	2
215	60	8	2	7	2	2	4	4	9	1	1	9	1	4	1	1	1	2	3	4	5	6	7	8	1	1	1	1	1	1	1	1	4	5	1	1		1	#NULL!	#NULL!	#NULL!	#NULL!	#NULL!	#NULL!	#NULL!	#NULL!	3	1
216	66	8	2	4	2	2	1	2	4	4	4	1	1	4	1	9	1	3	4	7	8	#NULL!	#NULL!	#NULL!	1	0	1	1	0	0	1	1	4	4	4	#NULL!		#NULL!	1	1	10	8	8	10	10	10	1	#NULL!
217	75	8	2	5	4	3	3	3	4	4	1	4	1	4	1	1	3	4	5	6	7	8	#NULL!	#NULL!	0	0	1	1	1	1	1	1	4	5	4	#NULL!		#NULL!	1	1	7	8	6	8	5	8	1	#NULL!
219	78	8	2	9	4	3	1	2	4	4	1	1	1	9	1	1	3	8	#NULL!	#NULL!	#NULL!	#NULL!	#NULL!	#NULL!	0	0	1	0	0	0	0	1	2	2	4	#NULL!		#NULL!	1	2	0	0	0	10	10	10	1	#NULL!
355	67	4	1	8	2	2	4	2	4	4	1	4	4	4	1	4	3	7	#NULL!	#NULL!	#NULL!	#NULL!	#NULL!	#NULL!	0	0	1	0	0	0	1	0	2	4	4	#NULL!		#NULL!	1	1	7	8	8	9	9	9	1	#NULL!
367	61	4	1	8	4	4	2	4	4	4	1	3	1	4	1	1	3	#NULL!	#NULL!	#NULL!	#NULL!	#NULL!	#NULL!	#NULL!	0	0	1	0	0	0	0	0	3	5	4	#NULL!		#NULL!	1	2	3	9	9	9	9	9	1	#NULL!
402	61	9	2	6	2	2	3	3	4	4	4	4	4	4	4	4	9	#NULL!	#NULL!	#NULL!	#NULL!	#NULL!	#NULL!	#NULL!	0	0	0	0	0	0	0	0	3	3	4	#NULL!		#NULL!	1	1	5	8	1	8	8	8	1	#NULL!
403	60	8	2	8	2	2	4	3	4	4	4	4	4	4	3	4	9	#NULL!	#NULL!	#NULL!	#NULL!	#NULL!	#NULL!	#NULL!	0	0	0	0	0	0	0	0	3	1	4	#NULL!		#NULL!	1	1	6	6	5	7	9	9	1	#NULL!
429	65	8	2	7	2	2	3	3	4	2	4	4	4	4	4	4	9	#NULL!	#NULL!	#NULL!	#NULL!	#NULL!	#NULL!	#NULL!	0	0	0	0	0	0	0	0	3	4	4	#NULL!		#NULL!	1	2	7	7	5	8	8	8	1	#NULL!
446	60	4	1	7	4	4	2	3	4	4	4	4	2	4	1	9	7	#NULL!	#NULL!	#NULL!	#NULL!	#NULL!	#NULL!	#NULL!	0	0	0	0	0	0	1	0	3	3	4	#NULL!		#NULL!	1	1	8	9	8	9	9	8	1	#NULL!
453	64	8	2	8	2	2	3	3	4	4	4	4	4	4	2	4	9	#NULL!	#NULL!	#NULL!	#NULL!	#NULL!	#NULL!	#NULL!	0	0	0	0	0	0	0	0	3	4	4	#NULL!		#NULL!	1	2	6	7	7	8	7	8	1	#NULL!
454	65	8	2	5	3	4	2	2	4	4	4	4	1	4	4	4	3	#NULL!	#NULL!	#NULL!	#NULL!	#NULL!	#NULL!	#NULL!	0	0	1	0	0	0	0	0	3	4	1	1		4	#NULL!	#NULL!	#NULL!	#NULL!	#NULL!	#NULL!	#NULL!	#NULL!	1	#NULL!
455	70	8	2	9	3	4	1	2	4	4	4	4	4	4	4	1	8	#NULL!	#NULL!	#NULL!	#NULL!	#NULL!	#NULL!	#NULL!	0	0	0	0	0	0	0	1	2	3	4	#NULL!		#NULL!	1	3	6	7	4	7	3	6	1	#NULL!
482	74	8	3	8	2	2	3	2	4	4	4	4	4	1	1	4	6	7	#NULL!	#NULL!	#NULL!	#NULL!	#NULL!	#NULL!	0	0	0	0	0	1	1	0	2	4	4	#NULL!		#NULL!	1	1	7	7	8	8	8	7	1	#NULL!
483	61	8	3	6	2	2	2	1	4	4	1	4	4	4	1	4	3	7	#NULL!	#NULL!	#NULL!	#NULL!	#NULL!	#NULL!	0	0	1	0	0	0	1	0	2	4	4	#NULL!		#NULL!	2	1	7	7	8	7	7	7	1	#NULL!
489	64	8	3	7	3	2	3	3	4	4	4	4	4	4	1	4	7	#NULL!	#NULL!	#NULL!	#NULL!	#NULL!	#NULL!	#NULL!	0	0	0	0	0	0	1	0	3	4	4	#NULL!		#NULL!	1	1	5	6	7	6	7	6	1	#NULL!
499	62	8	3	7	3	2	3	3	9	9	9	9	1	1	1	9	5	6	7	#NULL!	#NULL!	#NULL!	#NULL!	#NULL!	0	0	0	0	1	1	1	0	2	3	4	#NULL!		#NULL!	1	3	8	9	9	9	9	9	1	#NULL!
524	60	8	2	7	3	3	2	4	4	4	4	4	1	4	4	4	5	#NULL!	#NULL!	#NULL!	#NULL!	#NULL!	#NULL!	#NULL!	0	0	0	0	1	0	0	0	2	4	4	#NULL!		#NULL!	1	1	4	6	7	8	8	7	1	#NULL!
525	64	8	2	8	2	2	3	3	4	4	1	4	1	4	1	9	3	5	7	#NULL!	#NULL!	#NULL!	#NULL!	#NULL!	0	0	1	0	1	0	1	0	2	4	4	#NULL!		#NULL!	1	1	4	7	7	8	7	7	1	#NULL!
527	65	8	2	8	3	2	3	3	4	4	1	4	4	4	1	4	3	7	#NULL!	#NULL!	#NULL!	#NULL!	#NULL!	#NULL!	0	0	1	0	0	0	1	0	2	4	4	#NULL!		#NULL!	1	1	7	7	8	6	6	6	1	#NULL!
528	79	8	2	8	2	3	3	3	4	4	4	4	4	4	4	1	8	#NULL!	#NULL!	#NULL!	#NULL!	#NULL!	#NULL!	#NULL!	0	0	0	0	0	0	0	1	2	4	4	#NULL!		#NULL!	1	1	5	6	7	7	8	7	1	#NULL!
553	60	8	2	7	2	2	3	3	9	9	1	9	1	9	9	9	3	#NULL!	#NULL!	#NULL!	#NULL!	#NULL!	#NULL!	#NULL!	0	0	1	0	0	0	0	0	2	2	4	#NULL!		#NULL!	1	2	8	8	9	9	9	9	1	#NULL!
554	64	8	2	6	3	3	3	2	9	9	1	9	9	9	1	9	3	7	#NULL!	#NULL!	#NULL!	#NULL!	#NULL!	#NULL!	0	0	1	0	0	0	1	0	3	5	4	#NULL!		#NULL!	1	2	6	9	8	7	9	6	1	#NULL!
555	61	8	2	5	4	2	3	3	9	9	9	1	1	9	1	9	4	5	7	#NULL!	#NULL!	#NULL!	#NULL!	#NULL!	0	0	0	1	1	0	1	0	3	4	4	#NULL!		#NULL!	1	3	8	9	9	9	9	9	1	#NULL!
556	61	4	1	6	3	3	3	2	4	4	4	4	4	4	1	4	7	#NULL!	#NULL!	#NULL!	#NULL!	#NULL!	#NULL!	#NULL!	0	0	0	0	0	0	1	0	2	3	4	#NULL!		#NULL!	1	3	9	9	10	9	10	10	1	#NULL!
561	72	4	1	5	1	1	2	3	4	4	4	4	4	4	3	3	9	#NULL!	#NULL!	#NULL!	#NULL!	#NULL!	#NULL!	#NULL!	0	0	0	0	0	0	0	0	4	4	4	#NULL!		#NULL!	1	5	99	8	8	8	8	8	1	#NULL!
570	75	4	1	7	2	2	3	2	4	4	4	4	4	4	4	4	9	#NULL!	#NULL!	#NULL!	#NULL!	#NULL!	#NULL!	#NULL!	0	0	0	0	0	0	0	0	2	5	1	8	몸이 아파서	1	#NULL!	#NULL!	#NULL!	#NULL!	#NULL!	#NULL!	#NULL!	#NULL!	3	1
571	63	4	1	8	4	4	4	3	9	9	9	9	9	9	1	9	9	#NULL!	#NULL!	#NULL!	#NULL!	#NULL!	#NULL!	#NULL!	0	0	0	0	0	0	0	0	2	3	4	#NULL!		#NULL!	1	2	6	7	8	8	10	9	1	#NULL!
590	69	8	2	8	3	3	2	3	4	4	4	4	4	4	1	4	7	#NULL!	#NULL!	#NULL!	#NULL!	#NULL!	#NULL!	#NULL!	0	0	0	0	0	0	1	0	3	5	4	#NULL!		#NULL!	1	1	9	8	8	8	8	8	1	#NULL!
597	67	8	3	7	3	2	2	2	5	5	5	5	5	5	1	5	7	#NULL!	#NULL!	#NULL!	#NULL!	#NULL!	#NULL!	#NULL!	0	0	0	0	0	0	1	0	3	4	4	#NULL!		#NULL!	1	2	8	8	8	8	9	7	1	#NULL!
602	66	8	3	6	3	2	5	3	4	4	4	4	4	4	4	4	9	#NULL!	#NULL!	#NULL!	#NULL!	#NULL!	#NULL!	#NULL!	0	0	0	0	0	0	0	0	3	4	4	#NULL!		#NULL!	1	2	7	7	7	8	8	7	1	#NULL!
606	64	8	3	8	3	3	3	3	4	4	1	4	1	4	1	4	3	7	#NULL!	#NULL!	#NULL!	#NULL!	#NULL!	#NULL!	0	0	1	0	0	0	1	0	3	4	4	#NULL!		#NULL!	1	4	6	7	7	8	8	8	1	#NULL!
613	62	8	2	8	3	3	3	3	4	4	4	4	4	4	1	4	7	#NULL!	#NULL!	#NULL!	#NULL!	#NULL!	#NULL!	#NULL!	0	0	0	0	0	0	1	0	3	4	4	#NULL!		#NULL!	1	1	7	7	8	8	7	7	1	#NULL!
626	63	8	2	5	2	2	3	3	4	4	4	4	4	4	1	4	3	4	5	7	8	#NULL!	#NULL!	#NULL!	0	0	1	1	1	0	1	1	2	5	4	#NULL!		#NULL!	1	2	8	8	8	8	8	8	1	#NULL!
629	66	9	2	3	2	2	4	2	4	4	4	4	4	4	4	4	9	#NULL!	#NULL!	#NULL!	#NULL!	#NULL!	#NULL!	#NULL!	0	0	0	0	0	0	0	0	2	5	4	#NULL!		#NULL!	1	4	8	7	8	8	9	8	1	#NULL!
912	71	14	2	5	3	3	4	3	4	4	4	4	1	4	1	4	5	7	#NULL!	#NULL!	#NULL!	#NULL!	#NULL!	#NULL!	0	0	0	0	1	0	1	0	3	5	4	#NULL!		#NULL!	1	1	8	8	8	8	8	8	1	#NULL!
925	72	14	2	10	2	2	4	2	4	4	1	4	1	1	4	4	3	5	6	#NULL!	#NULL!	#NULL!	#NULL!	#NULL!	0	0	1	0	1	1	0	0	2	5	4	#NULL!		#NULL!	1	2	10	10	10	5	10	10	1	#NULL!
930	60	14	2	6	3	3	4	4	4	4	1	4	4	4	1	4	3	7	#NULL!	#NULL!	#NULL!	#NULL!	#NULL!	#NULL!	0	0	1	0	0	0	1	0	2	4	4	#NULL!		#NULL!	1	2	6	6	5	9	9	8	1	#NULL!
936	77	14	2	8	2	2	3	3	4	4	1	4	4	4	1	1	3	7	8	#NULL!	#NULL!	#NULL!	#NULL!	#NULL!	0	0	1	0	0	0	1	1	2	5	4	#NULL!		#NULL!	1	1	9	7	7	7	7	7	1	#NULL!
940	71	14	2	8	2	2	4	3	4	4	2	4	4	1	1	4	6	7	#NULL!	#NULL!	#NULL!	#NULL!	#NULL!	#NULL!	0	0	0	0	0	1	1	0	2	4	4	#NULL!		#NULL!	1	1	9	7	7	7	7	7	1	#NULL!
942	74	14	3	6	3	3	5	2	4	4	4	4	4	4	4	4	9	#NULL!	#NULL!	#NULL!	#NULL!	#NULL!	#NULL!	#NULL!	0	0	0	0	0	0	0	0	3	4	4	#NULL!		#NULL!	1	1	10	9	9	9	9	9	1	#NULL!
943	74	14	3	5	2	2	5	2	4	4	4	4	4	4	4	4	9	#NULL!	#NULL!	#NULL!	#NULL!	#NULL!	#NULL!	#NULL!	0	0	0	0	0	0	0	0	3	4	4	#NULL!		#NULL!	1	1	9	9	9	9	9	9	1	#NULL!
948	70	14	2	6	2	4	4	2	4	4	4	4	3	4	4	4	9	#NULL!	#NULL!	#NULL!	#NULL!	#NULL!	#NULL!	#NULL!	0	0	0	0	0	0	0	0	2	3	4	#NULL!		#NULL!	1	1	9	9	9	10	9	9	1	#NULL!
959	71	14	3	7	2	2	3	3	4	4	4	4	4	5	1	4	7	#NULL!	#NULL!	#NULL!	#NULL!	#NULL!	#NULL!	#NULL!	0	0	0	0	0	0	1	0	4	3	4	#NULL!		#NULL!	1	1	7	6	5	7	6	6	1	#NULL!
960	70	14	3	6	2	3	3	2	4	4	4	4	4	4	1	4	7	#NULL!	#NULL!	#NULL!	#NULL!	#NULL!	#NULL!	#NULL!	0	0	0	0	0	0	1	0	2	4	4	#NULL!		#NULL!	1	1	7	6	8	7	7	7	1	#NULL!
962	76	14	3	5	2	2	3	3	3	4	4	4	3	2	2	4	6	7	#NULL!	#NULL!	#NULL!	#NULL!	#NULL!	#NULL!	0	0	0	0	0	1	1	0	4	3	4	#NULL!		#NULL!	1	1	4	7	7	5	8	8	1	#NULL!
963	82	14	3	8	2	4	4	4	4	4	4	4	3	3	3	4	9	#NULL!	#NULL!	#NULL!	#NULL!	#NULL!	#NULL!	#NULL!	0	0	0	0	0	0	0	0	4	3	4	#NULL!		#NULL!	1	1	4	8	9	9	9	9	1	#NULL!
970	61	3	1	5	2	1	4	2	4	4	1	4	4	4	4	4	3	#NULL!	#NULL!	#NULL!	#NULL!	#NULL!	#NULL!	#NULL!	0	0	1	0	0	0	0	0	4	5	4	#NULL!		#NULL!	1	2	1	1	8	8	9	8	1	#NULL!
971	61	3	1	6	3	3	3	3	4	4	1	4	1	4	4	4	3	5	#NULL!	#NULL!	#NULL!	#NULL!	#NULL!	#NULL!	0	0	1	0	1	0	0	0	3	4	4	#NULL!		#NULL!	1	2	8	8	9	9	9	9	1	#NULL!
980	66	3	1	10	3	4	2	4	4	4	4	4	1	4	1	1	5	7	8	#NULL!	#NULL!	#NULL!	#NULL!	#NULL!	0	0	0	0	1	0	1	1	3	2	4	#NULL!		#NULL!	1	1	8	8	8	8	8	9	1	#NULL!
989	65	3	1	5	2	2	3	3	4	4	4	4	2	2	1	4	5	7	8	#NULL!	#NULL!	#NULL!	#NULL!	#NULL!	0	0	0	0	1	0	1	1	3	4	4	#NULL!		#NULL!	1	1	8	7	7	7	9	9	1	#NULL!
993	61	3	1	5	2	1	4	2	4	4	1	4	4	4	1	4	3	7	#NULL!	#NULL!	#NULL!	#NULL!	#NULL!	#NULL!	0	0	1	0	0	0	1	0	3	4	4	#NULL!		#NULL!	1	4	8	7	7	7	7	7	1	#NULL!
1009	60	3	1	5	2	4	2	2	4	4	4	4	2	4	2	4	5	7	#NULL!	#NULL!	#NULL!	#NULL!	#NULL!	#NULL!	0	0	0	0	1	0	1	0	2	4	1	1		1	#NULL!	#NULL!	#NULL!	#NULL!	#NULL!	#NULL!	#NULL!	#NULL!	3	1
1011	62	3	1	6	3	2	3	4	4	4	2	4	4	4	2	4	3	7	#NULL!	#NULL!	#NULL!	#NULL!	#NULL!	#NULL!	0	0	1	0	0	0	1	0	3	3	4	#NULL!		#NULL!	1	1	8	8	8	7	8	6	1	#NULL!
1018	60	3	1	6	4	4	3	3	4	4	1	4	4	4	2	4	3	#NULL!	#NULL!	#NULL!	#NULL!	#NULL!	#NULL!	#NULL!	0	0	1	0	0	0	0	0	2	5	4	#NULL!		#NULL!	1	1	7	7	6	6	7	6	1	#NULL!
1031	63	14	3	7	1	2	4	2	4	4	4	4	4	4	4	1	8	#NULL!	#NULL!	#NULL!	#NULL!	#NULL!	#NULL!	#NULL!	0	0	0	0	0	0	0	1	3	4	4	#NULL!		#NULL!	1	1	7	7	9	9	8	8	1	#NULL!
1032	68	14	3	8	1	2	4	2	4	4	4	4	3	4	4	4	9	#NULL!	#NULL!	#NULL!	#NULL!	#NULL!	#NULL!	#NULL!	0	0	0	0	0	0	0	0	2	5	4	#NULL!		#NULL!	1	1	5	8	8	8	8	5	1	#NULL!
1034	70	14	3	8	2	2	2	2	4	4	4	4	4	4	4	1	8	#NULL!	#NULL!	#NULL!	#NULL!	#NULL!	#NULL!	#NULL!	0	0	0	0	0	0	0	1	3	4	4	#NULL!		#NULL!	1	1	7	8	9	9	9	7	1	#NULL!
1035	67	14	3	8	3	4	3	3	4	4	4	4	4	4	2	3	7	#NULL!	#NULL!	#NULL!	#NULL!	#NULL!	#NULL!	#NULL!	0	0	0	0	0	0	1	0	4	3	4	#NULL!		#NULL!	1	1	7	7	7	7	7	7	1	#NULL!
1124	61	16	2	5	3	2	4	2	4	4	1	4	1	4	1	4	3	7	#NULL!	#NULL!	#NULL!	#NULL!	#NULL!	#NULL!	0	0	1	0	0	0	1	0	2	4	4	#NULL!		#NULL!	1	2	8	8	8	8	9	9	1	#NULL!
1215	63	6	1	9	2	2	3	4	4	4	1	4	4	4	1	4	7	#NULL!	#NULL!	#NULL!	#NULL!	#NULL!	#NULL!	#NULL!	0	0	0	0	0	0	1	0	4	4	4	#NULL!		#NULL!	1	2	10	10	7	10	10	10	1	#NULL!
1219	60	6	1	6	1	2	4	3	4	4	4	4	2	4	2	4	9	#NULL!	#NULL!	#NULL!	#NULL!	#NULL!	#NULL!	#NULL!	0	0	0	0	0	0	0	0	3	4	4	#NULL!		#NULL!	1	5	6	10	10	6	10	9	1	#NULL!
1223	60	6	1	6	2	2	2	2	4	4	2	2	2	4	1	2	3	5	7	#NULL!	#NULL!	#NULL!	#NULL!	#NULL!	0	0	1	0	1	0	1	0	2	4	4	#NULL!		#NULL!	1	1	8	8	8	8	8	8	1	#NULL!
1248	64	10	2	7	2	2	4	2	4	4	4	4	4	4	1	4	7	#NULL!	#NULL!	#NULL!	#NULL!	#NULL!	#NULL!	#NULL!	0	0	0	0	0	0	1	0	4	4	4	#NULL!		#NULL!	1	3	6	6	7	7	9	7	1	#NULL!
1253	64	10	2	9	2	2	2	2	4	4	1	4	1	4	1	1	3	5	7	#NULL!	#NULL!	#NULL!	#NULL!	#NULL!	0	0	1	0	1	0	1	0	2	3	4	#NULL!		#NULL!	1	1	7	6	7	7	7	7	1	#NULL!
1258	66	10	2	5	3	3	4	2	4	4	1	4	4	4	1	4	3	4	5	7	#NULL!	#NULL!	#NULL!	#NULL!	0	0	1	1	1	0	1	0	3	5	4	#NULL!		#NULL!	1	5	5	6	6	6	7	6	1	#NULL!
1262	62	10	3	5	2	2	2	2	4	4	4	4	1	4	1	4	5	7	#NULL!	#NULL!	#NULL!	#NULL!	#NULL!	#NULL!	0	0	0	0	1	0	1	0	2	3	4	#NULL!		#NULL!	1	2	1	9	9	8	9	9	1	#NULL!
1266	77	10	3	8	2	2	4	2	4	4	4	4	4	4	1	4	7	#NULL!	#NULL!	#NULL!	#NULL!	#NULL!	#NULL!	#NULL!	0	0	0	0	0	0	1	0	2	4	4	#NULL!		#NULL!	1	2	3	9	7	9	9	9	1	#NULL!
1274	78	10	3	5	2	2	4	2	4	4	4	4	4	4	1	4	7	#NULL!	#NULL!	#NULL!	#NULL!	#NULL!	#NULL!	#NULL!	0	0	0	0	0	0	1	0	2	4	4	#NULL!		#NULL!	1	2	6	8	4	8	8	8	1	#NULL!
1307	65	11	3	7	3	3	3	3	4	4	4	4	4	4	1	4	7	#NULL!	#NULL!	#NULL!	#NULL!	#NULL!	#NULL!	#NULL!	0	0	0	0	0	0	1	0	3	3	4	#NULL!		#NULL!	1	3	8	8	8	7	8	7	1	#NULL!
1319	71	11	3	6	2	2	4	3	4	4	4	4	1	4	1	4	5	7	#NULL!	#NULL!	#NULL!	#NULL!	#NULL!	#NULL!	0	0	0	0	1	0	1	0	2	4	4	#NULL!		#NULL!	1	3	5	8	5	8	9	6	1	#NULL!
[truncated: 211 more columns]
