# Supplementary material for: Determinants of Attitude toward the Public Health Spending and Its Relationship with Voting Behavior in the 2012 South Korean Presidential Election
Source: PLoS One. 2016 Oct 6;11(10):e0163763. doi: 10.1371/journal.pone.0163763 (PMC5053430; doi:10.1371/journal.pone.0163763)
Supplement: S2 File — (XLSX) [file pone.0163763.s002.xlsx]

## Sheet: Variables
Variables in article	Category in article	Variables in original data	Category in original data	Coded as
Gender	Male	GENDER	Male	1
	Female		Female	2
Age (years)	20–39	AGE		2 digit
	40–59
	60–
Education	High school or lower	DQ6	None	1
		DQ6	Elementary school	2
		DQ6	Middle school	3
		DQ6 + DQ6-1	High school dropped out	9 + 2
	High school graduate	DQ6 + DQ6-1	High school graduate	9 + 1
	College or higher	DQ6	Associate's degree	4
		DQ6	Bachelor's degree	5
		DQ6	Master's degree	6
		DQ6	Doctor's degree	7
		DQ6	Traditional school	8
Income level	Low (<2 million KRW)	DQ7	<1 million KRW	1
			1–<2 million KRW	2
	Middle (2–<4 million KRW)		2–<3 million KRW	3
			3–<4 million KRW	4
	High (4 or over million KRW)		4–<5 million KRW	5
			5–<6 million KRW	6
			6–<7 million KRW	7
			7–<8 million KRW	8
			8 or over million KRW	9
Employment status	Unemployed	DQ4	Unemployed	2
	Employed		Employed	1
Marital status	Married	DQ2	Married	2
	Others		Never married	1
			Divorced	3
			Widowed	4
			Others	5
Residence	Seoul	AREA	Seoul	1
	Incheon, Gyeonggi		Incheon	4
			Gyeonggi	8
	Daejeon, Chungbuk, Chungnam		Daejeon	6
			Chungbuk	10
			Chungnam	11
	Gwangju, Jeonbuk, Jeonnam		Gwangju	5
			Jeonbuk	12
			Jeonnam	13
	Daegu, Gyeongbuk		Daegu	3
			Gyeongbuk	14
	Busan, Ulsan, Gyeongnam		Busan	2
			Ulsan	7
			Gyeongnam	15
	Gangwon, Jeju		Gangwon	9
			Jeju	16
Ideology	11-point scale	Q11-9	11-point scale	2 digit
Party identification	Strong liberal party supporter	Q32-1	Liberal party	2
	Weak liberal party supporter	Q32-3	Liberal party	2
	Neutral	Q32-2	Did not identify with any particular party	2
	Weak conservative party supporter	Q32-3	Conservative party	1
	Strong conservative party supporter	Q32-1	Conservative party	1
Political knowledge (Number of correct answers)	0	Q29+Q30+Q31
	1
	2
	3			3+2+3
Perceptions on economic gap between high- and low-income earners	Not increased	Q38	Greatly decreased	5
			Somewhat decreased	4
			Not changed	3
	Somewhat increased		Somewhat increased	2
	Greatly increased		Greatly increased	1
Perceptions on conflict between high- and low-income earners	Not increased	Q39	Greatly decreased	5
			Somewhat decreased	4
			Not changed	3
	Somewhat increased		Somewhat increased	2
	Greatly increased		Greatly increased	1
Perceptions on household economy changes in last 5 years	Improved	Q16	Greatly improved	1
			Somewhat improved	2
	Not changed		Not changed	3
	Somewhat worsened		Somewhat worsened	4
	Greatly worsened		Greatly worsened	5
Attitude towards increasing public expenditure on health	Support	Q28-1	Expenditure should be greatly increased	1
	Support		Expenditure should be somewhat increased	2
	Oppose		Expenditure should remain the same	3
	Oppose		Expenditure should be somewhat reduced	4
	Oppose		Expenditure should be greatly reduced	5
Candidate whom the voters supported	Park Geun-hye (conservative)	Q6-3	Park Geun-hye (conservative)	1
	Moon Jae-in (liberal)		Moon Jae-in (liberal)	2
